# Supplementary material for: Mining a vibriophage depolymerase for enhanced pathogen control in aquaculture
Source: Appl Environ Microbiol. 2026 Jan 12;92(2):e01824-25. doi: 10.1128/aem.01824-25 (PMC12915355; doi:10.1128/aem.01824-25)
Supplement: File S1 — Amino acid sequences of depolymerases after alignment trimming, which was used for phylogenetic tree construction (see Fig. S8). [file aem.01824-25-s0001.fasta]

>A0A068Q5Q5
MALIR----LVAPE------------------RVFSDL---AY-----------------
-----QVQ----------------------------------------------------
-----------------DKITGS-AGGDTFTT-----------TASVVDNGTVSWFSNWT
GIVTFMSAPNRHLVTDTGRILPDAAVVLNITGSAPVDA-----KVITVAAGSAVKGTYLY
LRSNGGPNTYGVKISGVTSIRLDK-----YLSDAAE--------VGIPTMVENVTYAADL
HIQIGNKRPGASDIEGRSTEVHDIHAMDVRHAYRAAMDGFASNTGVAFPIYGGYVYDC--
-------------------------EAHGSQNGVRINGGRVKSSHIFV-TKDVSMRYDGT
AVYFHGTVG-----------IDPTLVSMSNNDMT--------------------------
-----------LLSGPRMSRNLLDDTGIRGNFGSVANVSEVKLTRLTFPSSAGAVTSV--
---------------------VSQVAWVYL
>D1L2X1
-----MLDNFNQPK----------------------------------------------
------------------------------------------------------------
---------------------GS--------------------TIGVLKDGRT-------
--------------QEAFDSLPRLE-SFSGSTAT--DK-----AAITLGVS---------
----DVVIPYPLRIVGSQGINVTK-----VLKRSAG-----FTGEGQAQRPMGGG-----
--------LFNINLNGDTFKANNCAFQNMA------DNTFALMSGP-----IGSTANSGT
PAAPNTVDSYVLDFQQLSRAFIQDNERNRYVGVLRVGATAVGDNLLFA---ES-------
AGLIAGGIVVSRGNVNNQGSATTAIKQFTNTSSK--ERVINVQSNGNVSVGQQ----WSV
PKMYKDGLTVGAAAG-----AILSLQSGST--YTTPNVAGMRVQAVSIPMFDGPTTGL-S
ANGSF-------------------------
>D1L2X0
M----IKTIIQYPTGATEFDIPFDY--SLVSDRLLRNITEYRYVSKTRV----KILVDTT
GFDRVEIRRFTSASE-RVVDFS---DGSVLR----ANDLNV--SQLQSSHIAEGNLDARN
RKIVRLAPGEVGTDAVNNQ--GSANGGEGFQF-SYDNTTKTITLVKPLQRGDFSILAGPD
GASRIGASGGLTVQLESHIILPQ---WFGARGDWS-DDTAAFEAAIEMAVTLNYTEVYVP
AGSY---ITRELNLNGNRNTRLGAWASSVLVFKAPAKGVEKPSTTGQGIGILCRN-CLEN
YMTAGSFTEFCYFTNGRLTNNINIQFNKVQ-----------KKNGGIGVQIQGAAYLYYV
FANRTSLENAVMTNADA-------------------------NNGVYP-IKDFPRFWFNS
MKLVNGEGL-------------TTIRALSDGNVSLG---------------------RIR
DIYLANSPNV-----KPIDEALLDAWETIP----KLN---------DSVAEKGS------
--------GLNAGDYGLITIGAAMIRRTYK
>K9L8K6
MALYRSSLSLIRP-GATIMFLSSPIQM-----AVVNKV-----VSDTEIKAITAILLSDD
GLAQDTLRYYQSQETFKNFDFDS--------LQDLANQINADSESAQSSAAAASENNAKS
SEV--------------NDA-GDLANPDGFRHIGRCKDIATLRTIEPVESRQVDSVTEDN
GGSCIVTNGGKRWK------------SFGAKPDD-IDSAPHIQAALDNHDAYIGSPIYMP
SRTV-----------GKLTSIAPSAPGNYKVAATTTLGSANIVNVGDIIRLSSTT-SAGF
FVSEYLQMARVLSKTGNVSATYNVKFSNIW---------------------YGNTFCRAF
GSHDTNLVRITAIASPKGLSASVVFANANPSTVIRVSGHRDSTNNILSITFEN-------
SIFVTGSSAVVCDVYKSADNSVIKNVAFKNIKYFGPQANISSDTGGAIVLSNSENNVSTL
NVTDTTANAVTYPAGRINDKIKLSLGGSTASFLRTTNTSAIITSFLSKGAATGALSGSAV
VSDLALSNNAADG--------LSRMNLLTA
>A0A0A8J8S8
MS-----TELTQAKGSTSRYTSRKSCA-----------IEF-------------------
-----EVQ---------------------------------------------VGLDTST
IKV--------------NNTQGNFINGNSWVSD----------CILTTSSGTY-------
--------------YGLTKNIPNLL-DYDSDSAT--DDSTRFKKAILAGTE---------
----ELDITSTLRLWGDSGSNINT-----TIKKIAS-----FNGTGQTTRPMGGG-----
--------LFNLQVRGESMRINNCAIQNIS------NNTLGYSSGNW----IKSSTNSGT
PTSANITPKAVIDFGQMSRCRITNNDHNNYEGILRMRSGCAYDNDALS------------
FGSVEGGKLQASGNFYNRGVVASGNMQFNVTSTR--EPVICFTSNGNITSVGD----FQL
GKQYLDSNTVVDTAG-TNGELKLNIDGTTDSYTDTIG---GLIQSFSQPKFDGNINGLNN
INGSFYVT-------------------FLI
>A0A0A8JA06
M------NGLIQPKGSVSKETNKNSIA-----------TEITYVGNAKGNPQTNLILTT-
-----SLK-------KKINDSLSSVAGNFVSSKPNLNDMETAAISYVQSYIPQTAVNSQM
YGV--------------TEMKGSIGSGM---------------VLQPITQGQNTATQCKI
NLINIGFRSGASYQGSSTAWLPVVHSGFSGFARG-VDSDIFIQSNMQSTSDVSYGFTFEV
YTGP-----------GDDSNQITF-----TIETSNA-----INVFGGHIETHNLK-AKCY
NLKNVNFYGTIFSQNGSAEACYNINFKNCRQV-------------------KGPSYNIDS
DTATVLDDSYLVINCTFNTYTNRNI-----TSKISISNKNICKNHILT-VNDN-------
-----GELVVSYTTSTDYSVTPTDILSFTNTG--------QIKTNGS-------------
---YSNGDKTVDSSG---------------LYIRSFNGSNAITPTTTSVYSIGSVNNLIN
VKGITDARYKAEGEIYMLRMELDRIEKLQK
>A0A0U3C9T3
-----MLNNLNQPKGSTIGVLKDGRTI-----QAIDGL---HYVKDVSITPSAAVAVEA-
-----EVD-------GTFLDFPIIIRGKTVK----------------------TNLTAAQ
CPA------------------GTVIAGDAFPVG----------SVVGVKLGDN-----TN
GSASYNNEAG----------------DFTTVAAASLDKEYAVR--------QLSRSSYFI
PGDYGLNVGDIIRVEGTDGVHGNK-----KVSSIDSSGITV--------------WVKTG
LVKTGGGRLKRLEVRGVDGEPSSVNFT------------------------SGSVSTTNS
ALKLMSCPGLIINNCSPHNSTSTGS-----------------DGMSINIVTETRALW---
VSNLSGAQV--AKSVFSNIVTPDNLLELRDLS-------------GCIVSGMANNALSNL
NIALRAGAGVPTTLG---KNNTFNVKSFSQVDVDSANVPTMLPLALTKGIDSGS----GW
VGGRTKGGVADNGSLKAAPTK------P--
>A0A0U3DL17
M----IKTVIQYPVGATEFDIPFDY--SLVTDRLLSNITEYRYVSKTRV----KLLVETD
GFDRVEIRRLTSASE-RVVDFS---DGSVLR----AADLNV--SQIQSAHIAEGNLDARN
RRIVRLAPGVEGTDAINNL--GSADGGEGYHY-SFDLETQQITLATPLKAGDFTLLASSV
GASSIGTATGETVE--GHFVHPE---TYGAVGDG-IDDRVALQRSLDVAYE---------
---N-----------GTGPSTVRW-SGDYMVSLNPN--------TGSQSGAVITNWVDDC
SIK--------IRIYGGK--------------VISDVKVLNSTAGGIYLRKYGCSFSK--
-------DNTVIGNT----------INRCEDNGIDV------FGNVND-FIES-------
NTNITGNYI----ADFRSSGVIYNRINSAANDNSLT----LIGASGA----------ASN
RIQNSDYGIRC-VGGEARNNGLVKSRMSTQDTVVSLN---------SSSVAVGEINAERK
WTGS----DYTAGDYAAVIIS------GEQ
>A0A142F121
MALIR----LVAPG------------------RVFSDL---AY-----------------
-----QVQ----------------------------------------------------
-----------------DKITGS-AGGDTFTT-----------TASVVDNGTVSWFSNWT
GIVTFMSAPNRHLVTDTGRILPDAAVVLNIIGSAPVDA-----KVITVAAGSAVKGTYLY
LRSNGGPNTYGVKISGVTSIRLDK-----YLSDAAE--------VGIPTMVENVTYAADL
HIQIGNKRPGASDIEGRSTEVHDIHAMDVRHAYRAAMDGFASNTGVAFPIYGGYVYDC--
-------------------------EAHGSQDGVRINGGRVKRSHIFV-TKDVRMRYDGT
AAYFHGTMG-----------IDPTLVSMSNNDMT--------------------------
-----------LLSGPRMSRNLLDDTGIRGNFGSVANVSEVKLTRLTFPSSAGAVTSV--
---------------------VSQVAWVYL
>A0A219YHC0
M----IKTVIQYPVGATEFDIPFDY--SLVSDRLLSNITEYRYVSKTRV----KLLVDTT
GFDRVEIRRFTSASE-RIVDFS---DGSVLR----AADLNV--SQIQSAHIAEGNLDARN
RRIVRLAPGIDGTDAINNG--GSAVGGEGYQY-DFNASTQTITLAKPLAAGDFSLLAGTT
GASSIGTKDGGTVQNLGYYIVPE---SFGAKGDG-VDDTAAVQAAINAAKGLDASKMYIC
QNLV---IPHAMTIAGNSGPVVHS--GDFILITAEQ--------VDNTSGVYRSG-FSGL
NIVCESSDLTCIRIQGVD------RIDHTY--VSNCDSYFNKKSGVVYTQATGKTFFK--
----MQPAGIIIVDNRF--------ITLSYGRGHIV------VGNIHE---DG-------
VNLLNGARP-----------NVVDKINYNTHHIG--AKTFTVGVSSATSQA------GNG
GIRFGKGDAA-PAVGNNYPNHVVSFKGLAV----------------PTSQTDGK-----L
FVGRTVSPSSSSGNTGDIAIDAFNTWKSTF
>A0A3T0ZBY1
M----IKTVIQYPVGATEFDIPFDY--SLVSDRLLSNITEYRYVSKTRV----KLLVETT
GFDRVEIRRFTSASE-RIVDFS---DGSVLR----ANDLNV--SQLQSAHIAEGNLDARN
RRIVRLAPGIDGTDAINNA--GSAVGGEGYHY-DFDPATQELTLAKPLVAGDFSLLASPV
GAEAIGTKSGKTIQESPRYFTPE---MFGAKGDG-LNDTKALQDAVDAAMS---------
---------------GNTTYLFDH-----LVAREKS--------TGSITEAAHAFWLADI
YMRFSINGTVTSTANGLVQRATAVRIENVY--DSTIDSLEVQRCGIVPGATVGSYGMYFV
QNYDSAIRFLVVTDALF-------------------------TEKVVN-FTDCTAYWIDV
FSSCNGGTQ------------------------------------------------AKV
VIRTAEGNVL-ELKGQPTSGVFIKFTGLPG----TWN---------LRNGYNGQVHAKLD
VSG-----ITKTGSNVTIPTN------QLY
>A0A5P1KKQ4
M----IKTVIQYPVGATEFDIPFDY--SLVSDRLLSNITEYRYVSKTRV----KLLVETT
GFDRVEIRRFTSASE-RIVDFS---DGSVLR----ASDLNV--SQIQSAHIAEGNLDARN
RRIVRLAPGIAGTDAVNNL--GSADGGEGYHY-SFDLETQQITLATPLKAGDFTLLASSV
GAASIGTATGETVE--GHFVHPE---TYGAVGDG-IDDRVALQRSLDVAYE---------
---N-----------GTGPSTVRW-SGDYMVSLNPN--------TGSQSGAVITNWADDC
SIK--------IRIYGGK--------------VISDVKVLNSTAGGIYLRKYGCSFSK--
-------DNTVIGNT----------INRCEDNGIDV------FGNVND-FIES-------
NTNITGNYI----ADFRSSGVIYNRINSAANDNSLT----LIGASGA----------ASN
RIQNSDYGIRC-VGGEARNNGLVKSRMSTQDTVVSLN---------SSSVAVGEINAERK
WTGS----DYTAGDYAAVIIS------GEQ
>D1L302
MALTK-------------------------------------------------------
-----------------------LVDA---------------------------------
---------------------GA--------------------QVEVAPAGTV-------
--------------DSLVFLSPR---NFGGVPGTGVDSVAAIEAALAAGDVFISRPIYCV
SGRT-----------GKISTLAAQAPGNYKLACSSTNGSATFV-VGDLVRLSSTR-SDAV
LVPWYMQLARVVGVSGDTSATFECAFEGIR---------------------YGNTFCRAF
GSHDTNLSNIKFRADSQNWDSTNSVQGVNLSVLVRISSHRDVSNNILSILFED-------
DVNATGAAAVVVDVYKSANDSAINAVRFEGISYRGARASLYSANGGAFLVSSAMAWDAII
GVTSTTPGNVVIPAGRASDYIDFVISGSTGSFPTTGN-----------TATIGRVSYAVS
ISNYTTNDGSSAGSLSVQH--LTG------
>P0DTN7
MALYRSSLSLIRP-GATIMFLSSPIQM-----AVVNKV-----VSDTEIKAITAILLSDD
GLAQDTLRYYQSQETFKEFDFES--------LQNLANQIKADSEASESSAAAAAASESKA
KTSDNAKSSENAAKNSEDNA-GDLAQPDGFDSIGRVSSFAALRNLKPKKSGQHSIGTATD
DGGYIAAGPGYYW-CKTTATPPP---NFNVLPAE-LDNTAMMQAAFNLAISNLSTGTYYF
ESSDTLRITGPIHIEGRPGTVFYHKTDAFNISGCSMLGKGI---VGDNRKLVLEHW----
-------------YVGEPECINQIEFHSCR------------QYGHSAPVH-GNGPTSAL
GATYKTTKNEYIK------------NVQYIGGQLS----GHGESNYLKKIDSPYNVWDAN
TNRISGVIHMWSNGAMYSSTDLNNGFRLNYLSNHNE----VSEFGGSVTESNALDE--RF
IIQALDASGSVLSSNPQSFNSTFPISGFVR-------AKKIRYGFVNSANYTGS-----F
MSGFAYNKTDVAGVNEVINSLLASLKAMSS
>P0DTN8
MALYRSSLSLIRP-GATIMFLSSPIQM-----AVVNKV-----VSDTEIKAITAILLSDD
GLAQDTLRHYQSQETFKSFDFDS--------LQNLANQIKADSESAESSAAAAAASESKA
KTSDNAKSSENAAKNSEDNA-GDLAQPDGFDSIGRVSSFAALRNLKPKKSGQHSIGTATD
DGGYIAAGPGYYW-CKTTATPPP---NFNVLPAE-LDNTAMMQAAFNLAISNLSTGTYYF
ESSDTLRITGPIHIEGRPGTVFYHKTDAFNISGCSALGKGI---VGDNRKLVLEHW----
-------------YVGEPECINQIEFHSCR------------EYGHSAPVH-GNGPTSAL
GATYKTTKNEYIK------------NVQYIGGQLS----GHGESNYLKKIDSPYNVWDAN
TNRISGVIHMWSNGAMYSSTDLNNGFRLNYLSNHNE----VSEFGGSVTESNALDE--RF
IIQALDASGSVLSSNPQSFNSTFPISGFVR-------AKKIRYGFVNSANYTGS-----F
MSGFAYNKTDVAGVNEVINSLLASLKAMSS
>S6C8R9
MGYFQFGGVVVAPHGETFLSLPFYPITVQVPIDASNNATEFAYVQSLYIDGKYKVVLDTT
GVWVVSIK-------QNIPALAGTNSGTTIAQTRGFYETNDISPSLAGTHVPSKVYNAGG
VEYLNVKSGFEISAKANDDVNGEAINGIAYSRLPSPSNRQEVTYMNAIERGIEGDHTTDK
GVADCSTGTGLFTYKVVGTLVPEVTSSYEGVKEWSLDNTAAANNCLSAGWVTAIGSQFTL
SSQGNYQYAGGVNTWGQPELDSGAKYGTYSVPDADSEGNEFILLFPTLSPAYQSNWPRNI
VVGSDGTSNALYRTNGFNYKAAIVPYVNPRALIWGTMSAGSTDSGAY----GGGIFRPPF
GNAALMNPASYTDNSSGFGASAETA-----------------AGATFTLTVESINNWTTV
TANSSGGSTSNKYVLYGALGAAGTTLTVSTTSSY--VSSTLTGVSGSFSA-------TRQ
TRYYYNGADVVGSSG----ANALHLTGTGG----TLN----GSLLTSTSYSFGSIYSQVA
IKGEDGARAKEAGEIYMVRYDLQALEE---
>A0A0A8J8T2
METEGVGVLGNNPEGFEKITPNFNASISASAT------TDFVFVSGSTLTFTT-------
-----KLNRIYTANAQVPYDFSTYINGRIITLKQELLDVNAYINTKSGNSIQEYNSNSIS
KII--------------NEIFGKTTEGAYYDNN----------TITVEDGGTCSWFTTID
GINTFLSTGNVSLRNKDVFLFPSGPTCSGSVSTT-IDV-----FIVNVTDAKFSVGDYVE
IRSEEGVNAQGVKIGDANQLYIDK-----TISDNTLDGLTF--------------YCDNI
VIKYGSKEKYTGDVSGRTVTVDKCFFDDCRHGDYSTLDGFGQGDGAINTRLGGNIEDC--
-------------------------EALNNQYGYAMLGGRIISSACVDLYIDNDFPYSTI
CLYFRGSSG-----------IRPELVSVKNTNMA--------------------------
----------YLLGGPMLNNNTLDINSTTASTSSTASVSNIDLKRILSSSNIGTIS--NI
VNGVSFT-ITSSNNLDASTIY------ISL
>A0A0A8J9A5
MAFKFGQTVFTVPNGGTVTFSNSLQAGIVVGEQYISTASNYQYVNNTITLNSSNIFVLST
GTIIDTISLFAGDEVSVIDDVNNFING----PDNGAYDLNGYNSPIQDDNIVTADLSSYA
SITLNLLKDSLKAEGINVDGTGNKLDSNTWTYTHYTYNGQYIDLNGSLNIGDNVLLSSNN
GSSIVGTSSGLSVQVLISKLIPNSTQ----------DQTALMQNSLTSGMTTLKGMTFKF
DGTI-----------GATPLDSDMVSGLYIIDTSGTYGRVILGNNSTFVYFQNTTWISNI
VLDADNIGEHLFYISGNGGNNKNILFKNMMIDVNPNNSIASHACAVVKSSQDGLTFKQGT
CEYMKVSNGYSLDTTSG--------YRDCHFGRIDVSNDQ--SNTVFKISFDN-------
DSTITGNSA-----------TSNTRVSFNNCKFN--TTNYTIGTFNNLVNLSM----IIK
KIYARNSTSITEFDG---------------DYSFYRNAGQTSIGYDLSSTFIGSISAFGT
YSGPT---TVVSGTTVTIYVD------VSG
>A0A0A8J9B0
MSLI-----------------------QLSPSLLLINS---SFVIRTRN----ELVFYTT
GY------RWLGNLP-HVINGNSQTDGSYIT------------SNLYDKLKSEYGLKKGS
LKV--WSAGLVSSSSQYTD--GTVWSGVKYNYISYKIIQSTIQFSDVLNKGDNSDLSNTS
GANNVGFYPGGTVQ----YTTPE---MFGAIGDG-IDDTNALQNAINFSKNFSNGKKYRT
KNLI---VPHPMTFKGNVSSESFIHTGTLILLTTSS-G-----AADNNSGVYQSG-FSGN
NLYFESSGKSCVRIDGVD------RISHCA--VSNCDSYFNKLSGIFYQQPTGMAFIK--
----AQPAGTVITNNIF--------IDLNYGRGHIV------ENNVHK---DS-------
GATLSGFIN-------------IDKINVNSQNFA--QNEISIGTGLSLTKTVSSDTSNPG
KILLGNGSAE-PTHGAAYPGITMGVLGLGV----------------PTSATDGN------
----VPSTATSTGIVGQWAA-AANTWKNTW
>A0A0A8J9V7
MGNFI------QPKGSTSTEIAREILS--------------TY-----------------
-----SIN-------YSEIDFIKSVNG------KLLIDPNTTISSLETGTISS-------
-----------------ST--GE----------SVSTSTTTANSIYNFMTSDD-------
--------------------------IYNIKNV--INVDYALQKAINSGLMPPSKGIYVH
SNVC--TLPSGFNMYGQSRKPYTV-----------------FNNCGTVIRLASGS----F
VLS----------FDGRNSQVSGCRFEKCGFY--DCTINAQVSRGIAMRTGVGNVITGRI
SSNTNNGANILINDS----------NGNRFTSGVDDGGTGVLSGNSFS------------
NKVITGNYGLPDIVNTGTYQKSSGLVKMGNTSTG---TLPPAASNGTLTLSLSRPAM---
------------------------------VWGPSTN-TPTGVQVSVSTTSDGST----Y
IRGA--------------------------
>A0A0A8JA02
MT-----NSLIQPKGSVSKETNIQSIA-----------TGSKY----------------D
GLDIAGLK--------FVYDSSTKLNG---------------------------------
-----------------NET-GM-----SWNIV----------IVTNISSYQIIILSNDD
AAGKIGTSNGLSVQDALKFITPE---MFVINNEKYLDAVPYLQAAIDYGKTVVLSQRY--
----CITFPQTYELPGWITAGTDQ-----NIDPEPIIGTNM--------------W----
---YDLNGTIGVFISGDS--------------FSTEDNLQISSCGITGIFQAGDVFGGKT
ANSITTANGGRLSNNKQ--------------KGITGRAKTVYNCNILEFNVDNVDPWDPS
DVTRSGHVQIHRQYRRSDDTSSYSMLTLQEFKNS--TFTPVLQIAGSYITLTEAT--IRI
HIRLRNSNLTINTAG------PFRISG-------------FISSSIQTGYTKGS----PQ
ATGVTLIPSHPAGTFDFSFHA------FNS
>A0A0A8JBQ8
MA-----NKLTQPKGSISKETNKEAIA-----TAVGYITSVPY----------TILYDE-
-----------------------TATGTPISITNGSLTLQT--TSGQFALIKTVDINLRQ
EIT------------------GE-----GYSNIGKVSSVTSLRSIEPTTNGQQDVTSIDD
GYTVIVTATGKRWK-------PENYIWFGALNPA-VDA-----AAVAIVSNYLKAGTYKP
SRQL--DIPSYVSVVGMPDNSYVI-----IINKVSG-----LGSIGGTFRVLGNT-----
-------------LDGNVSDVRNVILYGVSIGVNFTNCSFDFTSGNV----YGTSTWGSP
QSSSVGSNRSIIMNNITNLSRLRSNTGTNSSSRLHIDAKSTPSDETILATLDA-TRYTCV
ATVITGGTA----GTQLQVTGAGGYFNLATKSFI--LSLSALDSTGNIQCTFS----NDN
LISTSSASSI--------------------------NMRTVFNDTTLPNYSDGN----WQ
VSGFT-------GNINVSRMV------LAG
>A0A0A8JBR2
MSLSN---------GA-----------VYIQT------TDEGYLPHTTTTNDP-------
-----------------------STDG-------GISDTAW--SIVGSGFIEKYNLPHKS
LKI--WEEGTNSTDNDYGDGTGDATEGQPYEFTGYVVNGSTVTLNGSLKAGDDVELSQPD
AAQKIGLLHGGNIQ------------MFNIDKTGS-DVTSQINNIFSLANQKQHDGTYLV
SGST---INTDCDLSNSSSSLVTLNSATILINDTTLDGNAI---KGNDPLYVARGWISKK
VTTIRFNNISRYRIHGGSAYAYTINFNYIN--TFKDINSQGYGWGIV----GGQLATNYY
GVSATGMGDMYIERTTFNIDDLAFNFGGWFDGGVYIKDITIIDASKFRYSYNAVEPWGFK
EIIVNGLRCLVYAASVQNVDYFPRHVKFNNCDFNSSDNSSKTSISNTMNFKSTNFIEMNL
ELKLNNCKYITDQVGLSNRQSSFVINGGQISSVTSINLGSTSNSATSITVMRGNITNTGH
INGSFYVDKSQIGKIVSN---ISGI--YLQ
>A0A1P8VW90
MALVD------------------------------------GY-----------------
-----SIEQFSS---AKLKEFPHSEDGKLVRLGGGLFKVST-------------------
-----------------SSTAGN--------------------TVVVASNGVR-------
--------------LLRVVNGPIWADMFGALPNSDIDSMPAVAAAYAYAASYIGVATYKF
KGSTIIGYQGKVRIDGSIVFSINSTSGVDTVGADKSNGQTEFDKFDRNIRMGHNSWPNGI
LYVEILSFYHCQFFDGAGVTCNGCNFENPGSASAGHTNVFNIIGGSIVTNSAGTVTAS--
------------------------------------------TSSVVEYLANA-------
GPKGTGGAMVGTNVSQVQAVTNPGMFSMS-------NIATTSGNAGQISI----------
----------LDAAG---------------PGGVSANGTTTGWKVIGKNTLRGK-----T
VAGADVKY-------------------VVK
>A0A219YHC2
M----IKNDFNQPKGSTIGVLKDGRTI-----EAFDSLSPANYAKGDGKADDTRQCVQDL
GGRVVKIS-----------------DGKYVE--TGSKFVPTTITGVATSPVAE-------
---VNLGNGSTNTIAMKND--GE-----VFTELGTSLKVIRVPTTQVVVKGLDASTLTLS
GL------------KCKNINGPFVN-LTGCYGA---DNNAPSEDSASFGST---------
---------------GINCTNARH-----------------YTTSSPRSEPTDDKW----
------LFSEITNGLGTGSPSYGIKFTNCRAV----CTAINSKIGAAFTAVSGFTYEGSL
SGKAGQVNRVTISDSRWKTLEQYAT------TNVEVSASN--VDSATT-----SAAWRIG
TLRTRGGAAAGSGHSVISLAASGAKVDVGDLEVTGS----LSQYAGDVYIEADLDGA---
---------------GTDLKAAVVYTAGNK-------RRPLAYRALTIGNANGNTLGL--
VNGIT---TLEAGRGVTLYWN---------
>A0A219YHF3
M-----LDKLNQPKGSTIGVLKDGRTI-----EAFDSLSPANYAKGDGKADDTRQCVQDL
GGRVVKIS-----------------DGKYVE--TGSKFVPTTITGVATSPVAE-------
---VNLGNGSTNTIAMKND--GE-----VFTELGTSLKVIRVPTTQVVVKGLDASTLTLS
GL------------KCKNINGPFVN-LTGCYGA---DNNAPSEDSASFGST---------
---------------GINCTNARH-----------------YTTSSPRSEPTDDKW----
------LFSEITNGLGTGSPSYGIKFTNCRAV----CTAINSKIGAAFTAVSGFTYEGSL
SGKAGQINRVTISDSRWKTLEQYAT------TNVEVSASN--VDSATT-----SAAWRIG
TLRTRGGAAAGSGHSVISLAASGAKVDVGDLEVTGS----LSQYAGDVYIEADLDGA---
---------------GTDLKAAVVYTAGNK-------RRPLAYRALTIGNANGNTLGL--
VNGIT---TLEAGRGVTLYWN---------
>A0A219YHG0
M----IKTVIQYPVGATEFDIPFDY--SLVADRLLSNITEYRYVSKTRV----KLLVETT
GFDRVEIRRFTSASE-RIVDFS---DGSVLR----AADLNV--SQIQSAHIAEGNLDARN
RKIVRLAPGEAGTDAINNN--GRALGGEGYHF-TYDPITGNVQLATPLEKDDFDLYASTQ
GASMIGTLSGSTVE---QSVLDS---IDGIRVDSFMDS-----GAIDAAIAKFSPRVYTV
DRP--VILPSKTVLVGTQGLTKIVWNGPVVMSKDAPAGDYL---TINVPSAMVYGW----
------YHTECLRIYGAGTILKGVRVGKCR---------------------YGAPSLY--
--SSDNHTQNIVVRNAG--------HDVYYCIGIGPGGGT--RGNEYH---DALAGWD--
TYITNGHFE---------------------------ASAQIANFGGRNQVTNVRAYSGTA
DIQVNQVEITAQVNGNAGGSNSIAVRGTLG-TCRDVN--STGQISGVNALLTGK----VM
LTGLSSDIPTTPGTVYVDSNG------VKL
>A0A3S5IBH4
M----IKTIIQYPVGDVEFDIPFDY--YLVSPRQLNNITEYRYVSRTRI----KLLVETA
GFNLIEIRRFTSASE-RVVDFS---DGSVLR----ATDLNV--SQLQSAHIAEGSLDASG
KVIKNVGTPVQSSDAATSGRSGAEVAGM---------------LLGFNGEGDPLKLAGTT
GLSYI---------GGVGYVTPE---MMTVDGKTLLDHVRFIQKAIDEGHRVILSGGYEV
YETL-----------GTAYPEWVANGGDSNIRPEEQLG------AGSQIATIRSTW----
---VGLTSPIMWYIEGPLRYVVGISYRSVE------DDLEFAGCGIAGVKQAGDVTGGKT
ANSRKVSEGGRLTYQSAN-------------KGITGRARYITRQNALNDVVDKTGVWGLE
AVVATGAGQ----ESWTTTNAQRRLLALRDWNPATQTSTPTVAVNGSTIAVQKAVT----
--------------G---------------NIYVEINLQGNSELTVTTPSFNGSVAGQRL
RKGSS---AFEAGTYNNV---IIGIDYPLS
>A0A3T0ZBX8
M----LKTDFNQPKGSTIGVLRDGRTI-----QTFDKM---RYIQELRTMEPV-------
-----TVRRATEDSVYDKNDTTSTAGGNTFKKEDGSNVTTVIVNRIVAKMVAAGRVNNQQ
RTV--------------GDAPGSLLDGTPFMDR----------TVAIMAAGTNGRVNQAV
GRAALTCIGGEVTVQMDGSNNPTIHTKFNIIGAKTYDG-----SSPTLGSNMDRHGAYLV
GGGD---TLENVSVDGVKGSLAAKILGKAVVDQNDYRGVR-QNPYGRMLKVINESW----
---------------GNSDTFVDTPYVNSYSPVNQTISFTTASTGPL----GGNVLST--
---------------------------------------------------DY-------
AAEIIGGATYGTPAEATSDGYMPFIITLSDPSDVVYCSVTLVGTTGSIILAPVIASYANT
TTGAVTATPI--RRG----------------------IQEGGTVDMSALAAAGGIPNGRS
VQGFYLGCTGGTGQVRLK------------
>A0A3T0ZBZ8
M----IKTIIQYPVGATEFDIPFDY--SLVSDRLLSNITEYRYVSKTRV----KLLVATG
GFDRVEIRRFTSASE-RIVDFS---DGSVLR----AADLNV--SQLQSAHIAEGNLDAKG
RRIVNLSDPVADSDAATSESTGKAFSGGGYNLIGKATSFANMRSASGLKVGDVYYEGGTT
GGGEFLVKAGSAVDDGGHICVPSGSTDYGILTELNIDMSGKLQSAINRAKSIPSENHYIR
RGVY---IEKGVDITGIKTITGCL-----LVDTRKLVGLVA--------------WFDSI
VVRGQLHVTSGTMVKGAL--------------DSVIPDIRSVHCGNVAQWGVGEIHIETL
VTSTEQSTSATIADN---------------------------YGSVRDTVVDSSLHYAFT
TINVGGDII----TNIDSITMGGDSAKLTSASIN--AASSVVSVGGNIGRLECASATSIT
SLTLLDRNTILNVVGRNYLKSGFRVSGPATNVTYSGNTSSTYDVSFQDVFIEGEIHADCT
LSGGVEGNVPPIGSITQNFET------TLA
>A0A7S6R611
M----IKTVIQYPVGATEFDIPFDY--SLVADRLLSNITEYRYVSKTRV----KLLVETT
GFDRVEIRRFTSASE-RVVDFS---DGSVLR----AADLNV--SQLQSAHIAEGNLDARN
RRIVRLAPGIDGTDAINNL--GSANGGEGYHY-QFDLNTQSISLVKPLEKGDFSMLASAA
GASSVGKLGGGTVQKFGSFSVLE---DFGPVGTPE-DTAATLLSSLSSGKPIVLTRMYSL
PMR-TFSIPSGTTLIGLGAKTGFKAAGGTEVGGTDV--------------------AQGL
KIT------------GKA---------------------------------VGSTVGF--
--NNSLSQGLIITNNIC--------YNRGCDTGISGTASD--TNNVIDIVGNN-------
GIVLNGTGH--YLAANRRIGGASNYIFASDNQRLVGFTPTLVGTAG-----------EIN
MTLSANGATGAIAIG---------------------N-------------ALGD----LA
REGTSNDLVFSYGNQSNEVAQASSLRIATL
>A0A7S6R613
M----TKTIIQYPTSGDEYDIPFDY--SLVSDILLDNITDYRYVSRTRV----KLLVSTD
GYSRVEIRRFTSASE-MVVDFS---DGSVLR----ATDLNV--SALQSAHIAESYFDAKG
LQIKNVAAGVDNTDAVTGDIGGSFETGACYTWAKVVPENSTPESTGGISETAWVLLAGPS
GAERVGLKQGGTVQ------------SFDIVKDGS-DVTADIMAACVVANDKQNDGTYLV
SGNP---VYNSLDLNGPTSPIVQAAAGGRLVNSTELDGKFL---EGADVLYYSRGWPRTK
IVYIRVLNNTRFIMQGGSIYSYTLNFNDIA--VFENFNSQGYGWGVV----GGQRSTNTW
GINASGMGDMYLERVTVDLDDSAHGFGGFHDGGLYIKDLTIVEASAFEYSFNAVTPWGFK
EVIVEGLHCIISAPSIQFTVYHPMRVKLEDCNFNSTYNPSKVGIANTLAFRPTNFVDSNF
DVNLVNVKNVTNQCGRANRRSTFSVTGGTWTEVTGANSGAPTGASANFNVARGNISAVGP
AAGTTYGFKANVGLVRCS---ITGVYL--A
>7VZ3
MALYRSSLSLIRP-GATIMFLSSPIQM-----AVVNKV-----VSDTEIKAITAILLSDD
GLAQDTLRYYQSQETFKEFDFES--------LQNLANQIKADSEASESSAAAAAASESKA
KTSDNAKSSENAAKNSEDNA-GDLAQPDGFDSIGRVSSFAALRNLKPKKSGQHSIGTATD
DGGYIAAGPGYYW-CKTTATPPP---NFNVLPAE-LDNTARMQAAFNLAISNLSAGTYYF
ESSDTLRITGPIHIEGRPGTVFYHKTDAFNISGCSMLGKGI---VGDNRKLVLEHW----
-------------YVGEPECINQIEFHSCR------------EYGHSAPVH-GNGPTSAL
GATYKTTKNEYIK------------NVQYIGGQLS----GHGESNYLKKIDSPYNVWDAN
TNRISGVIHMWSNGAMYSSTDLNNGFRLNYLSNHNE----VSEFGGSVTESNALDE--RF
IIQALDASGSVLSSNPQSFNSTFPISGFVR-------AKKIRYGFVNSANYTGS-----F
MSGFAYNKTDVAGVNEVINSLLASLKAMSS
>7VUL
MGSSHMLNNLNQPKGSTIGVLKDGRTI-----QAIDGL---HYVKDVSITPSAAVAVEA-
-----EVD-------GTFLDFPIIIRGKTVK----------------------TNLTAAQ
CPA------------------GTVIAGDAFPVG----------SVVGVKLGDN-----TN
GSASYNNEAG----------------DFTTVAASSLDKEYAVR--------QLSRSSYFI
PGDYGLNVGDIIRVEGTDGVHGNK-----KVSSIDSSGITV--------------WVKTG
LVKTGGGRLKRLEVRGVDGEPSSVNFT------------------------SGSVSTTNS
ALKLMSCPGLIINNCSPHNSTSTGS-----------------DGMSINIVTETRALW---
VSNLSGAQV--AKSVFSNIVTPDNLLELRDLS-------------GCIVSGMANNALSNL
NIALRAGAGVPTTLG---KNNTFNVKSFSPVDVDSANVPTMLPLALTKGIDSGS----GW
VGGRTKGGVADNGSLKAAPTK------PLE
>6TKU
-----MLDNFNQPK----------------------------------------------
------------------------------------------------------------
---------------------GS--------------------TIGVLKDGRT-------
--------------QEAFDSLPRLE-SFSGSTAT--DK-----AAITLGVS---------
----DVVIPYPLRIVGSQGINVTK-----VLKRSAG-----FTGEGQAQRPMGGG-----
--------LFNINLNGDTFKANNCAFQNMA------DNTFALMSGP-----IGSTANSGT
PAAPNTVDSYVLDFQQLSRAFIQDNERNRYVGVLRVGATAVGDNLLFA---ES-------
AGLIAGGIVVSRGNVNNQGSATTAIKQFTNTSSK--ERVINVQSNGNVSVGQQ----WSV
PKMYKDGLTVGAAAG-----AILSLQSGST--YTTPNVAGMRVQAVSIPMFDGPTTGL-S
ANGSF-------------------------
>8OPZ
--------------GSEVAAAQTQYYL--------------KY----------RIMLDT-
-----------------------MVDG--------------------------NSTNPNS
NMT--------------NSASGK--------------------TQQEINDSQK-------
------------------QKLPSLK-DYGAVSGQ--DSTAAIKAAIAAEDFDLRDGCYYV
SNG--AKFTAALGIEGSQPYTPKS-----IINASGK--------SGFLADAAIDCWFKEY
GIV--ASTPSTVGIMGSNTKGSNLNLAGKNT-GQTASAVSDATSGI-----TGNTIDSVK
GDAVNVYCSTLTNPEATNIKVNVVGPYTIVNAKITGATGDAVKGSIVE-TTDA-------
AGVIIGRIN--DVECTNRSVFYGQKIVHSQRKIERIAIEVYTNDSGVTGANKL-----AS
AIRHISADSF----G-----------------TISKN-----LANSKTKVRAGHI-----
ANGT----LEPTGSASAANWV---------
>8BKE
MALTK-------------------------------------------------------
-----------------------LVDA---------------------------------
---------------------GA--------------------QVEVAPAGTV-------
--------------DSLVFLSPR---NFGGVPGTGVDSVAAIEAALAAGDVFISRPIYCV
SGRT-----------GKISTLAAQAPGNYKLACSSTNGSATFV-VGDLVRLSSTR-SDAV
LVPWYMQLARVVGVSGDTSATFECAFEGIR---------------------YGNTFCRAF
GSHDTNLSNIKFRADSQNWDSTNSVQGVNLSVLVRISSHRDVSNNILSILFED-------
DVNATGAAAVVVDVYKSANDSAINAVRFEGISYRGARASLYSANGGAFLVSSAMAWDAII
GVTSTTPGNVVIPAGRASDYIDFVISGSTGSFPTTGN-----------TATIGRVSYAVS
ISNYTTNDGSSAGSLSVQH--LTG---HHH
>8OQ1
-----EAAQVTRSAGATQQELNNHSVQ-----ETVADLTNAGYYKPTNLALAK------G
GSTRVCIRVLQSETS--------HMSG----LCDGTTDDTLLMYALEKNNIAGMFFNSQC
PRIIRLVSNVDLEINATNDWYGK--------------------NIKVYGTGTL-------
--------------DFTQTESPNAVQ----------DGKASVKNAIQTSKTHDHSTIYCI
GKD-FTNVKGRLNACGYPNLVFSA-----ILRTDQS---K-FDNTAFISRSALGYW----
------------------AKLRDLEFYDNTVTILMKGNTFTASTGILQNQLIGNTVRVST
GTTNDYFKGWVVTGNNYDFSMFRNQ-----------------SGCVFD---DK-------
NIDPNGSYAATDMGGRNNHIQSVAFVYINETRRKDS----MGVQSGSI------------
--------------------------------PPSVN-----SVIEYTNVMLGTVSYP--
---------------------FAYVHF---
>8OQ0
AAQVA---------GLTQQDINDRLAIGLVGK------KDACY----------------D
GGDGYRVS----------ADTTTVADGNLIANTTGSVDVAR-------------------
---------------------GAVMNADAFKYF----------TVVGIPDQNN-------
--------------YLRGLGDPEITVVFTSASAK-LDPTSTVNAKIDVSNITTVANSVVF
NGDRHNNFKGNITIFGRQYTQSVSLTGVYVIESDKS--------IGGIYVGVDAPW-NNI
SLTLWEGSGMLLKTNGGINYFENNTFNDAGIEINRTGTGAGYASGLV----SGNTFSGRY
VNQSTESSSTSKTAN------------TNFAGALLINNRCSNRNTMFN-YLDK-------
SSMLSGNLL--------------NLITLDTRPCFTADVNVLFKTSGGINTASCSFKLVMS
AFMQSDTNDI-ISTG---------------TNASSPN---------------GAITSA-T
YQGT----ASHTSTYSTANLL------TIT
>8X8M
MGSSHTKTIIQYPTSGDEYDIPFDY--SLVSNVLLDNITDYRYVSRTRV----KLLVSTD
GYSRVEIRRFTSASE-MVVDFS---DGSVLR----ATDLNV--SALQSAHIAESYFDAKG
LQIKNVAAGVDNTDAVTGDIGGSFETGACYTWAKVVPENSTPESTGGISETAWVLLAGPS
GAERVGLKQGGTVQ------------SFDIVKDGS-DVTADIMAACVVANDKQNDGTYLV
SGNP---VYNSLDLNGPTSPIVQAAAGGRLVNSTELNGKFL---EGADVLYYSRGWPRTK
IVYIRVLNNTRFIMQGGSVYSYTLNFNDIA--VFENFNSQGYGWGVV----GGQRSTNTW
GINASGMGDMYLERVTVDLDDSAHGFGGFHDGGLYIKDLTIVEASAFEYSFNAVTPWGFK
EVIVEGLHCIISAPSIQFTVYHPMRVKLEDCNFNSTYNPSKVGIANTLAFRPTNFVDSNF
DVNLVNVKNVTNQCGRANRRSTFSVTGGTWTEVTGANSGAPTGASANFNVARGNISAVGP
AAGTTYGFKANVGLVRCS---ITGVYL--A
>gene_193
M---------TYPAGNQLHEI-----------DALTTVTES-------------------
-----SVRLFQ----------------APIT------------EGSDETVFNQETYWAPT
ATLTPIPMGATPV--------GSIRQWDLYKGS----------NGEFVQDGDTVMSPITS
GVVSLLTETSATIGVLTSSVTPNGVDQIGASTDKTIDSTIPLE--------FTDATTYLQ
KTNPSSCVCEDFTIGGLPTYGSQRAEG--LVEQNGE-------NTGIGNTAGNSTW----
------NPGLVMNVNGENNRRVKIFFGALGENIGQGNLTIPYNAG------DGSNEKRKT
NDATGYQNKWVIRQDNGH------------------------PNYTYH-FTDNTLTFMVE
LVLKTGDEQ----VNILQDNSSGGRLLIKNTAGE---TILQIGADGEI------------
----------FALKG--------------------VN--------------SGN----NA
LTGISFGTRDATG--------------VVV
>gene_230
MA--------TYPASNQMHEI-----------DAVTEVTES-------------------
-----SVRLFV----------------EPVA------------SGNNETAFNQETYWAPT
ATLNPIAMGATPV--------GKIQGWDIYP------------SIGTLSNGDT-------
--------------PATVVSVPVSDNGYDVVTDQ-VDIWGAIEDAIDAARE---------
---------KDIAVIGQSDTNINS-----VFKEKSE-----ITTNDTVAIPVPRNWSMET
SISANAQYYNVFRLQGNAFPMHNIFFSNVLAQRGCGLAIIAPTSGGRDLTTDGTVIPN--
------------------------------------------VNAILR---DG-------
SSSLAGGSL-------------------------------ILANGAKVFADNI-------
----------VTDDG---------------TYHETGN-CDLTRAFEVFMVNYGR----IF
IRGATRYG----------------------
>NC_007149.1_46
MSGTRPKTIVVYDIGQTDYTIPFEY--TLIGQ------TDYRFTTKTTIGLSD------V
GYDKIEIRRFTSATD-RLVDFH---DGSILR----AYDLNL--SQIQTLHVAEGDLDARG
RKIVNLADAENDTDAVNSS--GT----------AEDAEQVVVPLVPIVEKASQDAAKAAA
DAAKAAADAAQAVQTFSKDEYPD---LYAYLGSTTMDLPAIIPHDVDISHT---------
----HAHDRGTMEIGG-------------VGSGHGL-------------------Y----
-------------AYGGA--------------GGADNNGGGASGGLNRRWVTGLTSYSAL
TNAIRQTTNMRLQNSN--------------------------IGSALE-VYDN-------
IAQVAGSSSIGAFSAYVMMQERNNTLTMKITQLSSG--VTSTQPSGVLTKVDVIEQDGET
KWRYLDGKTI-EVVG---------------KSFQSANYNVLKLPTGKTLSSLGN----QP
VQGNHVNLSYAEGSLNSDIIS------PLN
>NC_021073.1_124
MPVVIAASLDLSPTGTLINKSGTRATR-----SLWSNVTNEVFIDNVEVLVEKSLILSGN
GFEKQQLR---------------PMNG----NSDGEWTDKMSMVAIKSKRIIDVNLEVSG
VPV--------------TDSFGQLNQGESFASN----------LHLFIENGKLNEDNILK
GTLRVTEQTSASYAKEDVFTVPENIYGYIATTELNIDANSPMKDVIEISDSITGFATRIS
ETDM-----NIVTLKGTPPSTKPT-----VTPPTNL-----LIISGSATLSWDRTW----
---YKRSSSSTWTRVGRSTQLTGVIISQLGAFLYDYTYTTNINNGILRTIRSGSDLTAGI
VTSTELSNTIITWDQPSDFSDYRATDSASYSHEIAVTPSTIDKEQVLKRVGDKTTYWNVL
AVDESGKVLNAVISDLTSDNIKSRSIVADDIATNTISTTTIIAGSGSTSAGMNGDDSASA
PFRVSRTGKLVDISGNVTVNKTCTVLGTIQNTAASVNVTQYEDETWSRTSSFGSVTIALF
VSGSSGGSARKQGRSYNFDVS------DLS
>NC_013651.1_41
MSGTRPKTIVVYDIGQTDYTIPFEY--TLIGQ------TDYRFTTKTTIGLSD------V
GYNKIEIRRFTSATD-RLVDFH---DGSILR----AYDLNL--SQIQTLHVAEGDLDARG
RKIVNLADAEDDTDAVNSS--GT----------AEDAEQVVVPLVPIVEKASQ-------
DAAKAAADAAQAVQTFSQTEYPE---LYAYLGTNVLDENAQMPHDVT-------------
----HTHTRGNMEITG-------------NVNNSGT-------------------W----
-------------YTGGA--------------CAFVQSLTPTYTGLTMAY-TGNTSASIK
TEGINQSS----------------------------------IGQALE------------
IWFTLGDENFGDGSVQTGAAEGNNNPTVPLPAHSHT--VSAGTPSGTISTSGTANAT---
------------------------------------------------------------
------------------------------
>NC_020846.1_17
MATYD-----SQPIGSTDPAVVKDDLI--------------QMVETEETTITT------T
G----KVR---------------SLKGDPLA--NGTFDYTF------------TGFNAST
SAIITLTSSWDGGVLIAFD--GNPYEGNSFT------------RAELVARGDLNVRCKIQ
PVGYVAEVGDFTI----AQILPNSN-YFGAIDDP--DDSLAAQADITKTKVIPPGTTYRL
SGT-TWIFGSNADIKGVGGVSPTF-----VLDLTIL------------------------
------GGRVEYELQGNAKYMGDGTFRYQK------TIGRGQTSGLLSVCANGATSLMSF
SSAQTSADGITISTSSKLVCDNPDV----YDEGIIVDTAHP-DSNCIA---DA-------
LVPWTGPIS---WTRTSNLTKIKKGLVIGDSSIEDGAYVKYLRDSGQNVFKVG-------
---------------NNTSVKVLDVKFNTV------N-SPDVSSDETKKQQRGSL-----
IDGEDH--PAKYGFIKNASSNLAALEN---
>NC_020863.1_180
M---------TYPAGNQLHQI-----------DALTEVTES-------------------
-----SVRLFQ----------------EPIT------------QGSNETAFNQEIYWAPS
ATVNPIPMRVTPV----NKSYGE-----IFP------------EIGALSDGDTTMSPVAN
GLVSDLTETSATIGKRVATSSPAVIGESGALGDWD-DDTAAIQSFVNSLENLPSGYTFRT
QGIL-----------GKPGVKFVG-----VVVKTDY-------------------W---L
QIKFNTLIHYGQYYTGGNSDVPEIDYDDWSQV-------------------HGNFATQDA
YRAVTNKDLYVVDNADNLIGST--------------------ADSTLTQFADKVFGW---
NPNVTGGSFAEDLTTKQSNSYEIDAVIFRPNSDPTT-AQLVRSYIGEYSVNMKTYS----
----------VENVGTDARHSTFSWKGIGI-----AN--------------DGGIFAT--
--------NAATATISIDTYLLYQVVRIQF
>NC_020868.1_88
MANILRGDLQQSPKGAAQEFLNNQEFQPSVGEQQVANTSQAEYASRAQEYMDAKVIFEDA
GVALTDIKEFVNEGSQALVDHFGGATGAAVGAGKGEVDLAQTSGAIAGANITADALKTEA
QDINQLATASTNNTATTDEVSGGLEIGDAWQQQAMNAAVAKLETVSGSATNDTTTRDSLA
GRMTTPEGGGLKIPWITAYYKPKTSKDFQSKHGHFIDTAATINTMLGRDTKPVSTREYEL
LGRVGRDIMNLLHIQGQAPHHLESSVGLLVVTTSSISGKEHNGRYGIESTLVNPQWESFT
ALMETFRTDMAIEIDGKTSAAINDQYARTKAGDVRVPSSPGVAGGVTTIHSGGEALNKNV
GKESARSVDEIVHEALYKANVPSEDSPTQYDSEQVVDATNVQSNMLMTLSKDSERMFQAA
ADEIEGAKAFRNILNTIVDALSTRVLGLKGLRSDQQAQVRDLARSANVQLDQERKKVTLH
AMKEMNTEYRADNNGSLQEYKALAIKGWTKYMMSEANLQKDNNAAEILGSMAGNVESRLV
MNGMSPAKTEKNGGVSTPEMFMDATDLLAS
>NC_020850.1_18
MAKIA---------GNVQAFASNQQAGATVGAQFVAYLQEYNYVGQNPSSSDS-------
-----SIK-------FKSVDKMKTIDG--------------------------GDINDED
IVV--------------TDSYGEENRGSKY-------------ILTTLDRARS-------
--------------IGDVSWTPDGYRQFGASPYVSIDA-----SAIKEAKTTLGRGKFQT
EKPIPGTSQRLVGLKGATEIHKTTTSGIAVVMEVPADGEDYFGDSGGFILTSSIAWSYDT
GIS--------TSVTGRNFNLRGLQYSNLHCSIAYNFELAKGLSGQFNVETGGRSFNSAS
LTSKITCSSSTVKFSGFDWTDTIQN-----------------TRDTLSVDFDS-------
DVKFSGNVS--SKPYESNNGITTHSLAINNSSFK------RLCYVGNV---------FKL
DIAICEDPSVLNEQG---------------LYAPSLSASAASPDDVMQWYQNGS----AK
LQGFVQDGPSNSGNNRTYHFK------PIF
>NC_029057.1_169
MS--------TFPAGNQLHEI-----------DATTEVTESGY-----------------
-----SVRLFQ----------------DPIP------------QGSDETAFNQDIYWAPT
ATTNPIPMGATPV----PDTGGSAEKGETYQT-----------QVGGTPTGEYAEIVVNT
TEKELVLGDGATPGVLTSSVTPNGFDSFGVIKESSVDA-----NYLDYGTYNYSGNLFLA
DGQM-----------GKGSGNTISNKGT-RLKPTNADGEYSKAVDGIYIKPHDSGWVSNV
NIQ---KFSNNISIEGESTTDQEIVFNDGGKISVHGGAIQNTNGGH-----QGKMLIQEN
ARAGANNNGYLIDNYGSLTLVQPKSGSKTYLRDVEFTGNNANTNEVFN-RGDNSINYIEH
YSIESGNEKLNEGANLTDLTSSGGTLTANNTA--------YLTNGGSLRFVAAASVPVLA
KPSASDNTRFLANIG---------------FDADSAN---------------GNITTSTS
LGGS----GASNGT-------IDRIELHKV
>NC_019529.1_155
MIENT-------PRGYTKLYIPHSSYE-----DVLYTITEYSYVDSELLDNKLGINMSEV
GAQEVSIRKLSSEDDSGAPDAVSFTTGRVIGMPDGVTTESSPYSTIKNVKVENENINFKV
AKI--------------DKGTGS-----EYNKT----------KASKINSGAA-------
--------------VAAIAWGPADQAAFKITSSTPLDS-----TGIEVTYDGRKEQTFRL
DAKT-----GSLAIGGHAPISVDPLSGNVVISKTMY------------------------
-----SASFVLSNLSGKDRTASKTGYGQSAQGLISGKVQIGTPGGNVDIDKQGNFVANTN
ATDLVWISTAVIDSKTNQVASGSAWAGEDGVASVIIYKQSATTNKSIP---QS--IWVSS
EPNITGNWSMSNSPTGKKYIGIASNMTSSTESNNPTGIPGRNGKDGRTTYTWVKYADYYT
WIKYADNSSGAGKDGDGSRGPGFYSQAINGTQFNTSK------SIAEARQWNGSVSAAMI
VDGSITAKDLQKGSIHIR------------
>NC_020488.1_41
MANNLGRVYLYYPRGYTDSTANVELQNVILDADVLQWTTDY--FSSTNVSITPKVPLAGD
GLIAVAVS-------LKQKDAEHTVTG----NADGITQLSITLAALNADLVPESGATGTG
SWVTNYSEWSTLWLEMNSDT-GE-----LWAAGRIEATGKAVQPVVVNENGDI-------
--------------TGQTMMDPHYSTMYGVKKVG-IDETAPVEQSIDMEHNFIFSGQSLS
VGAT-----------GKPVISTSQ-----LVEDENSRGETCYDQQGYAIVSSTVGW----
---HVQAGFDLSQAQGKTIQGENDQFDNSKAR-------------------TGQTHRVAQ
LDCHKESQDIYLVTPMYHVPYATDA-----------------FGKVYKVVFDG-IEWEPV
TITQQGAVV----------------LQLDTSTLG--YGFAAYDDSGDIDVLSV----TRV
KLTLASAPGALDYIG----------TGLTHNNGGSGN---LRDSAPEYFTYAGT------
---------------------------ELI
>NC_042136.1_49
MIGII------EPVGNWSFNLSSEAVGTLVHAKGVPNASSSRFVSSTEVMGERKHTVEWT
GNQGVALDLYQGQYRERLTNRDHLSDG----ADNARKDVSMTWQDLASSEIAKEPITVRG
KIVTELIDGATKGNDAINDQIGKFTNGDTYEEVSKDNVAMTITTLAYEEFGKNENTEAMI
GVAARKEDESLAAGFKVTETEPLTQADFSINAETQVDKMTSLQKSLDVSSPYDATGIYAI
ETAEEADVVKPASIVGMVNDSGSF-----IMAQAQDDGVDYGEVYGNVTPAADGDWYGEF
NITEMSKATTEHIAHGEQSEAYTVSLTDPEMIVEEGDHDLIISAGSALVNEGGEVFLAAL
SFSLTEPSSTVLLEAK---------IAEALNSEPTVNGESMLNGAVVVITADTIATWSPE
EVELTGHLLFLFPLSYAEYTKKTYTVSVGEVSTE--GNAFRSPPGGEWSFDYNATEEATF
TVNEADAGDVFIGGGPKPVSTTIEVNGPDTQSMTDADLTRDKEEVVTYSFNAGQVNAQFT
ISGETTDRGTTTGTVTIT---------DAS
>NC_021540.1_86
MKKV----------------------------------TSSKYVKDVSDNLEKNLLIPE-
-----EIKENANNSAEQIKDIVSLGNG----WQAGQTFTAYAYKPLTTTTLPYGPFDAND
HSK--------------RDEAGAAIDGAMWHVGGIQVSVASYHDLDYLSGGGT-------
--------------NGGTFIDPNRPFYFGYLKDS--NNNETFKNHVELSKEYEKDTTFVV
STSQYLDFKFSIEIEGDYSAEDVK-----VPSTSRA--------CSATIKSATGN-TQDI
TID----------YSGESVSCSNIKYSAGFVGTGDRVIVSYEGSGVV----SGNHTFTSG
VWADVDGTSTVINRDTGEYSYSVYS-----------------DNNLLLLNTDS-------
VFTQLGDYC-----------SNGKNLTLDRNNYQSAASGLSLSADGNIYFHFYAAGTEDD
VVTRASAKSIMNAGGNGSSSGKFVLTPSGTGASSDSNNRTGTDGAVTSFYKNGSVGGIWI
RDGSTTTGLNQDGEPVYQAVDIQDLMDRIK
>NC_047741.1_30
MPLTYDGVRVSYPLGDHADYAQQLSYE--------------EWIKLTKVASEL-------
-----YIRRVMPRTDHKFEDKSINAGGHSLYYMDGFTQLNG------------GNIDMAG
FKV--------------NS--GE-----DFTGI----------YIEHVGDGVRHMTNVFA
GTKAFKPGLDYTLEIKFKTYVPAAGEIYDVPPVGNMDQNSAVSALMKDGRTIVFDGIYVW
PDVS-----------GKNTVTFRG-----RLNNRGT-------------------W----
---FLDGGTQVIPVFGQQTRITNNIFKNIGDAFANCTQVTSNNTGAIGVNIQGNLFMEYF
NASTFDPQGRKIPNLNLEFVDNTCV-----------------TGSVFDKVKDTGLIWVTA
DNRVVGEVPRRALVTGIIAADTGCRVSITDNQFESLTRDNITGSFGAIMNNNLKINEHER
NLKPANAALYLDAKGAGTAPRPFYLNAATDRPADSANNSDFYKVRYREAAITGKMDGMVV
MRGRDTKSSANVGSITTEFV-IYNYEVEGK
>NC_023569.1_53
MPPVIAKQTIRSPNGGPMLFAEEYSNSRTVTKQSVADLTDV--VTFVHVALRHKCLVQGK
GFTNNEINSFRDAYSQPAPDPDDAIDGNIMNYTNGQYHLHVYRGPAPQDQVVKSDLNGPI
QIV--------------PDTPGQAEDGEAYRLAEKEFGYDQLEASWKLTDGKG-------
--------------DAVAVVTPKPPSEFEVVVTSTIDNPVSIQNVVFEADNLPSNTTFLF
YRANNVNNPSPTDVTGVTYVDVGL-----QVTNSAT--------YGPYSAKTTDNW----
---SKTYNPAIHHFEGRAVKPSDVLFKPGDKVIANAVTTAKIAAGAVTATQAGAITAEKI
AANAITADKIAVT------------PSAVLSEAISLNGKKARHNAIYEYHFDTVNGWR--
VSYIVGASA--DVNSVPKAINSTYVIKLGADART-----------------------ALQ
SITWPNANIVIVKVG---------------SGIIVAN----ANSLITSPVIKGGVEGVST
VKGGK---IGTDGTIDTDRLRGSRLEIKLS
>NC_023605.1_28
M--------ITQPYGGNVKPISNGLIY-----DPVSNP-----IDNAGTEQKI-------
-----RLN---------------TIAG----ENDGTIILPYAKSSVYSILITDSDLTATG
YAT--------------SETEGK-----VYP------------AIGVISNGDTAMSPIAS
GAVSELTEAGANIGLMQSLKIPLGTNTYKFNEDV-IDSNVPIQRLITNKDSEMLGGSYTD
ESSQVAKSLGEIKTDGSVDIDIEI-----SVTNFNN-------------------YANAI
TVK--RFKARIDDLDGIAHESSEIDYNKIGFQ----AGSYLSISGIISDNKSGSIKTNSL
YATVTNSNAHFHVDDNYFLSYPSDG-----------------GNTVINTEVDAISWWQSG
AVLLSGGSAHLDAGAELDPEQVQHFTKINDIQVFAA----QSNYEGKVSIDDCMVIG---
----------GDPVG---------------YTARIAN-----------NVINGKLTADIS
LPGAAVSTSVNNGST------------AKS
>NC_047746.1_14
MSNLS---------GSTTQFA------LAVAG------TSDGYVDDVEVAITIHLVIINK
GADVLPLD-------KPYANFER---G----NNFGHRQVNN--TFVQQLYLQQQELDAGL
HKIKNMAQATSKGDAVEGDRVGQATGGETYQGADFDASTRTVNFAEALEGGDE-------
--------------EGDASNLPVTSLDFGDNRVIALDVYEAIKRAHDYANIEYERRTYTI
DRIPSIRVLSDVNFNGAKGKISLYQSSLYLIENDELQGYTTFYKTDPVILLENGN-TGNL
TITLTVKLDYTTDVDGAQTLFHNIRFENIGTEVDGDQGGVDSGAGYMFSYQWGVTNSNTI
SDSSFYGYGAQLAFGRGNFTCNRVTTGLGYKGKINM------NDCVLNYTFDETVDWYLP
NYVSRGTYVMADTYDVPNKIHLPDIIEVDGMSSN------LLGLNGCYFVGTNLDNVIHN
DITHIDKDNLDASFGYAYDVSLFDFGGTTNTGSIYAN-----TATADVTFRYGEWTARTS
FNGVTATKISADSSLDQLGVDVTDMYKPTT
>NC_026610.2_40
MG------------GSKKQTVGYRYYLGLFGGGYLSRVTPYNWIHTTNAQGEAHIIRECM
GTDVSAINNFQTAAVKPLNEFITHIDG----RRTGLFEINLTIPVLDESQIVDGDLTSQV
TVQESLADASVTV----QDIAGA-----QYPAINRV-AMRDLRIAQDLVIGDV-------
--------------PPTEWEPPVSTPELRLYRSAPLDETTAGRDSLSVVQRSASGGELVE
KGEVLDRMESVVRLSGTELVRVDESRGLCTVPQDHE------------------------
-----ADLDSTSYVAGETTEAPIDSYTLVRRQYDFTAGSIGPEAGVT----YGDDQLRAQ
GTSAAYSTSDELNDH----------GNLASDYRFEIDTKRNGQNTVFLFTSDASVAW---
EVSVNGGVDWSEIAGATQQTYTTPTLDGSEDQNQYR----TLATNAATLTTMVIADFFMR
SVNYSSWNDLVDLDGVVRSGLGYETDGSQAESKVGQNVEAAGSTDLGYTTSYGSITPNLI
LRGFNDQRAAWLGHYTTS---VRSLFSTAE
>NC_028895.1_132
MTVLLNSSSINMAHGDGNSFLYYTDYRKDISF---------TYIGEIRQTKELELSITVT
GADSVELARALQSSARVFLNYNDTATGGII---NGRLTSMTTDDASHRGLVSVKRYKLQS
KRAETVNKELDLDINLTND--GAHGKSN-----NLGAERMNLPSIEAELLGRKSNRKIVQ
GSAFLDASKDIFKNTVEAQSAPIADI---------LDISNTNKNAIQASLSTFFNSQYLE
EDS-NIENKGNFAFPFITNYYTARTRAERLLRKSRL-----DLVPNKFITLTVPRW-KQF
LIE-----ELKWSRDGS-LPPTNLRYDVAP---------------------LGQVSAP--
------------------------------------------DGGAES------VGWTTL
------------------------------------------------------------
------------------------------------------------------------
------------------------------
>NC_048123.1_9
MALSA---------GSNTDFVLDFTLG-----------SESVYVDDVEIPQNT------G
GGSVRLVRRIVPNDK--------YENG------SLVIESNLDESNLQSIMLQHTEISDSP
EDTASLAEDQRDEFETTDD--GNPLQGQAFPYVTVSDSGMVLTTGGIANKGDT-------
--------------QTQVSNIPTGK-YFTALQDT-IDD-----EVVSVASINYTNLAYSS
VADMGNPIIANVNDKGTSWTRISSNNGDIKISAADFRGK-----------------ADSI
IVSIISAITNYTSVAGPATIPSDVYFDAQT------FAAIPAGSGIVASTQTGKASWSAY
GDTQDNDSRHVIESGHNALLNLFNASSSSLDGRCSITAQAGYNGRQVR---DS-------
NASFGGYATVYPQNTNAPALDKRTTIAMRNVQSSGNTNSFAINYDGNDLILGDYESLLGR
TVAPGDQSRVDDNRGSGLTRTMLLLQAASN-TAANYNFDTFNSISRFSVDGLGNVTAN-L
VDGNQVDYVAAAGDNRSGELKVGELMKGYF
>NC_049431.1_29
MANIFRGDLGQSPKEAADEFLNNEEYRPTTGDEKMAQMTTEEYASRATFYLEAKVIFDDQ
GRAEDNIQDFRAEGKQALMDLAGAITGKGVLAGEGDVDFGETSGVIDTPQVLAAKIDAGD
TSVTNLATAKTNNSNTQDEVSGSAEIGDSFRTSYMDAALNEMRITSDTTNSDSHLKDAMD
GVKAAIRSGATVAAWVKEFFAPTNPDDYQTRRKSLVDTDSAMNSIIGETNSNILQGKGTT
RTTVGKDVLGIIGISGNVDTALETSLGQFVVKQDRLVGLDQNGRFGIAQNMVNPQWTNTA
MLKETFQSEMFMEIDGKTTDLSNATLAKLEQKIRRVPAAPGVGAGPMGIHSLGQVQNKDA
KRLVTQAVDEVVTESISNGGATLRSDVGNYDNSVDVDLTNVSTNKLTEFKTDSERIFDAV
AAEREGAQRMSNILSRIVDSFNSRILNLRDVSNDKKAVFRDMQRTSNVTLDMARKRATLY
GIKHADAVNLRDPEGSTQEQKTLSMKGWTKYMMTEANLQKENNVANVLGAMAGNVKTQLM
LQGINPVSAKEQGRAVTPEQMIGALSLVIS
>NC_049430.1_10
MGINR---------------------------------TSSKYIEDVKTVADA------D
GLDTLNIDTVANNLGTTVANISNTVAG----IEQEIIDVPSTAQAIDAANAAEAEAEAAR
ATTTDAADTALEDFEATSDVVGQDDSGEVFPITSSDDGWALVNTIDNAGLGKV-------
--------------TADGSTTPRTLSDFGAVGDG-VDDTAAFKAALLFASPFFNSGYYQT
SGGTNLYLNHGVSLIGQESTQARWQHGCATVGFDNTEGKAILRVAGSPTSVIENVW----
---FTRSSGRGLHIRGANATFENCYISGFGSAQGFSTGISSTDVGHINFKNVGDSYHEDI
YSSTVAIESPRLSSTA---------KDLTYPGGVVVTQTYQGTKQFIE-CADG-------
SVIVTGGHRYNPAVILPQQSEEVVRFFVADADYTDPTYTIILARGGNYSLADLSVARENS
SVKCSSTVDVFNAKG----RSTFIFEGLIDSTGALVNLSGVGFIAGTRASANGEIDLGIK
FDGRTDST-------------LDTINLLMT
>NC_049430.1_26
MANIFRGDLGQSPKEAADEFLNNDEYRPTTGDEKMAQMTNEEYGSRATFYLEAKTLFDDQ
GRSEANIQDFVEEGKQALMDLAGAVTGKGVAAGEGDVDIGQTSGAIETPQVLATKLDAGD
TSVTNLATAKTNNSNTQDDVSGSAEIEDSFRTSYMDAALNEMRTTTDTTDGDSHLKDAMD
DVKAAIRSGATVAAWVKEFFAPTNPVDYQTRRKSLVDTDSAMNSIIGETNGNILQGKGTT
RTTIGKDVLGTIGINGNVDTAMETSLGQFVVKQDQLVGLDQNGRFGIAQNMVNPQWTNTA
MLKETFQSEMFMEIDGKTTDLSNVTLAKLEQQTRKVPAAPGVGAGPMSIHSLGQVQNKDA
KRLVTQVVDEVVTESINNGGSTLRSDASNYDNSVDVDLTNVSTNKLSEFKTDSERIFDAV
AAEREGAQRMVNILSRIVDGFNSRILSLKDLSNDKKAVFRDMQRTSNVTLDMARKRATLY
GIKHADATNLRDPEGSTQEQKTLSMKGWTKYMMTEANLQKENNVANVLGAMAGNVKTQLM
LQGINPVSAKEQGRAVTPEQMIEALSLVIS
>NC_047803.1_2
MAYSNDGNRTLFPLGENMGYFR----------------TEDTYVNDVEVSNVIHLVLITS
GSDVLPIE-------KPYADFSR---G----NNFGHRQVNN--TFLQQLYLTQQDIDMGG
NKISNVADAELLDDAATQDSRGQSTNAN---------------DLLVTARGGT-------
--------------------------DFGAINSTTLDSTDAFKRAFSVANLLIATGDFCI
KSGEEEEISQEVTVSGTANIPSLD-----IIKSRELNGNLLFAKTNTSGREGGGA-VSSI
IVRFYLPEFVCYSTDGINPVINAITISKCFNVRINNITCLSTWSGINGNRYGGNLFLLVI
RNCMTDSTSSQLWSSKYRLIDAYITEPLGIRGRVIVEGMRFTAGTIMRIVSDCIERW---
GGTGSGGTTLEYPNAGNKDNNNSYALEFEDCSGLKPHYPTLISFSGNWMHPKYRWNPVRF
SVKAQTYVDIISTSG---------------EIDKTVN---NTSRTVPLWSKGGSIGTGSK
YSGVTDGRLMPVGKIRHVVYLINGVTYYIK
>NC_042100.1_46
MTGVIKGDTTVKPDGNWQVEVESATKKEIIPARLIDQDSDEKYIESSVTTNEHKLYVQIS
GGKFAEVKRFGVRSVLEFYDFNNFTDGNRLADDLGLVEITLAESEVTRTFMRAQPFNPQD
SDVLPLQDDANPIKGGRTDVNGGVHEGGEFPTAGIITDLKNVKSIPVTESGEKHEVTLSW
GSVAGVNPTSLTYNWVTTYGTPNPTEPYNLTNPVIVENTEAVDNLLAEGETRIGEESHMF
VRARDTSAPRWVDLQGNPADRVAYSDGRIVVTSANGEGNNY---EGEVVNLLTQSWTEHI
AIKFELDAVYKTDPNGVGGTPNSTYYQEDSVNAQGHSEIYAVCNGASDSSYMGKVLDQNY
YRPDIGSRNMTYTDSDGNFTLEVSPEGIPYDSTITLSGAVKDGDSVIKYLLDEDSRWNYG
RIKAEGLTTIPTQAVLSPTMSNGGLVTRSNMNVKTGDQYRDWDATGEVNVYDDYVGLGST
VINRVNKPAITPSVGDDRGLTSFSLPAQTSAASEMFNFSGNATGLRTLAYAQGKLTNEPQ
PEGVTRTWFSASGDHSLNIIGLAGYEVTIT
>NC_048041.1_128
MPSKINNDKVQLAHGELASFAYYTDYSREIQY---------EFISDVKQSNRLNVTIKIT
GASSEEVDRAVRSQQRVVLDNTTYADGSTLL--EGTITEVSTDDESHRGLIVDQAYKLKK
KSSETVEKEVDMRFNLAQD--GLHGKRD-----KITDQRTEIPTIYAEIQGRKANKAILQ
TNPLLNGETSLFKNTVESLKDPVADL---------VDITSKEKNTVQADIRIFFNADFKA
EDS-QLEKKANISFPHITNYYCARALAERVLKKSRY-----DLPINSPITLTYERW-KQF
LIR-----ETVWQSTGK-LPPRDLNYRPSI---------------------KGLSSSP--
------------------------------------------DDGAKS------VGWTKI
------------------------------------------------------------
------------------------------------------------------------
------------------------------
>NC_048151.1_1
MGIRRGTSRTEHPIGGIEHEIMNVARTPTAPDGVVHKFTEYPYETKTDTTVEVRYLFDTP
GREYRTIDRYDTTGKSEVPDRNYDANGNYVDEAHGDFDIEMLPSGTEHIKLISISINPTT
KRF--------------GEVEGSTNPGNAYPMVTTDSWSVKFKFVQQVDGGTAIIAYIGT
GALSFRATDGGNLNSASTWSTPVFEGSFGYKFSSNVDSSAAPKTAFSAAADFIEGQTYTV
EYHITLSIPEDVQLRGASSPSITIEGGSTYLRAVDSVGDTLRSADGEIVGLSAGNWWNNT
ALSSLLEPSSKAFLEGNGCPYGNVQYYGSESEQPKHKITFDRDTGKFYQERGGSSSSSEA
RGASTSIKDLTSVGDPNKFTYTRSTINVTDKIDILLRATQYYQGNVYDRYSDTITDLRLN
SSAFSGNTRVTFTKVFPSVASVTSDYTVVDSSNASANSDLPAATSKDIKLTRKMVQPSRD
SISYSGSANTFVGAGPDSSRNMLSEPGRVVYSARHLNSTIGKYATSTQHRADGRLNNLSS
LLGVTTET-------------------LSI
>NC_048151.1_2
MSNNK-----VAPTGPHQLGVSTKDSKIYVNNGLVFEVTATSYVDGAALSISPSFYMSF-
-----DIK-------GLHRDYITMSDGRTIVRPKGYSETDN------------WSIDSGG
TVRYDIRDSVDSGVGSSDDAVGS-----HFS--WRNEEGAGVPEIVLQEGGRI-------
------------------KLNPGTDN---------VDA-----SAIYYGRSAAVGGSW--
---------------GHSSFAALA-----LLNTTSGDGPK-LGEGGSTVRLYPGGW----
---ANVNTSIRMREDGNNASNNNEFFLNMRQGDANVNIRYSSSSGA-----AGKTTNNAI
GSASDLSSA----------------AAATFRVPVVLEGGSPSEDNLFRRNVQSSQDWN--
TLYNSGFSSQPSAPIVGNAYTYGSLLSMSHTNTNSGTPRLPVYRSGYTSDYGN----KTD
IAEIQDATSIVNALG---------------YSFLKQN------AEVKFLKEEGE------
YQGQEEEYKSKDNTLLAVAYQLKALEKGVI
>NC_042094.1_32
MSNILTTENLKLAHGEEGVYVYFTDYFRDITY---------EYVGDVKQTKEFRVPVQVS
GAIEEEVDRVLNSKSRAFLDDNGYSNGDIIT--EGVIVTSKTDDESHRGLINVKRFRLKK
RRAADVVREVDMDINLTDD--GDHGSST-----TLNENRTSIPEVSAEIQGKKENRQILQ
GSGLLSTSDTVFKNTMEANRPPVYDI---------VDNSMEQKNAVQAGIITFFNKEYKL
EDN-GKDRKANISFPFITNYYTARTRSEYYLRKSRY-----WLYPNANITITKQRW-KTF
MIQ-----DLTWMYNGH-LPPRDLKYEPKA---------------------DGETSMP--
------------------------------------------SNNITS------INWTVL
------------------------------------------------------------
------------------------------------------------------------
------------------------------
>NC_042094.1_33
MIENK-------PRGYTKLYIPHSIFE-----GVFYTITTYSYVDSELLDNKIGLNLSDV
GAQEVSIRKLSSQNDSGSPDGVSFTTGRVVGLPDGVTTETSSYDIVRNVKVENTNVSFKV
AKI--------------NKGTGS-----EYNKT----------KASKINSGAA-------
--------------VASVAWGPDDQATFKIDKNTPIDS-----TGIEVTYDGTKEQTFLL
DANT-----GSLAIGGKAPISVDPANGNVVISKTMY------------------------
-----SASFVLSNLSGKDRTASKTGFGQAAQGVISGKVQIGTPGGNVDIDKQGNFVANTS
SNSLVWISTAVIDSKTNKVSSNSSWAGKDGVASVLIYKQSTSTNKSIP---QS--IWVCS
EPNITGSWS-------------------------------INGKDGR-------------
----------PGTDGNGERGPGFYAQAISGTQFNSGN------AIAETRQWDGYVSAAML
VNGTITTDDLSAGSIHIR------------
>NC_042095.1_30
MSNILNTENLKLAHGEEGVFVYFTDYFRSITF---------KYIGDVKQTKDFRVPVQVS
GAIEEEINRVLNSKSRVFLDDDGYSNGDTIT--EGIIVTSKTDDESHRGLINVKRFRLKK
RRAADVVREVDMDINLTND--GDHGSST-----TLNENRTSIPEVSAEIQGKKENRQILQ
GSGLLSTSDTVVKNTMEANRPTIYDI---------VDNSMDQKNAVQASIITFFNKNYKL
EDN-GKDRKANISFPFITNYYTARTRAEYYLRRSRY-----WLYPNANITLTKKRW-KTF
MIQ-----DMTWMANGH-LPPRDLKYAPKA---------------------DGETSMP--
------------------------------------------SNNITS------INWTVL
------------------------------------------------------------
------------------------------------------------------------
------------------------------
>NC_042095.1_31
MIENT-------PRGYTKLYIPHSIFE-----SVFYTITTYSYIDSELLDNKIGLNLSDV
GAQEVSIRKLSSEDDSGSPDGVSFTTGRVVGFPDGVTTEFSPYNIVRNVKVENNNVSFKV
AKI--------------NKGTGS-----EYNKT----------KASKVNSGAA-------
--------------VASVAWGPDDQATFKIDKNTPIDS-----TGIEVTYDGSKEQTFLL
DAST-----GALAIGGKAPVSVDPNSGNVVISKTMY------------------------
-----SASFVLSNLTGKDRTASKTGFGQSAQGVISGKVQIGTPGGNVDIDKQGNFVANTS
SSGLVWISTAVIDSKTNKVAANSAWAGKDGVASVLIYKQSASTNKAIP---QS--IWVCS
EPNITGSWS-------------------------------KPGANGK-------------
----------PGANGNGVRGPGFYAQAISGTQFNSSN------AIAETKQWNGSVSAAML
VNGSITTEDLSAGSIHIR------------
>NC_048779.1_159
MTGVIKGDTTVKPDGNWQVEVESATKKEIIPARLIDQDSDAKYIESSVTTNEHKLYVQIS
GGKFAEVKRFGVRSVLEFYDFNNFTDGNRLADGLGLVEITLAESEVTRTFMRAQPFNPQD
SDVLPLQDDTNPIKGGRTDANGEVHEGGEFPTTGIITDLKDVKSIPVAESGEKHEVTLSW
GSVAGVNPTSLTYNWITNHGTPNPTEPYNLTNPVIVENTEAVDNLLAEGETRIGEESHML
VRAKDTNSPRWVDLQGNPADRVAYSDGRIVVTSTNGEGNNY---EGEVVNLLTQSWTEHI
AIKFELDAVYKTDTNGVAGTPHNTYYQEDSINAQGHSEIYAVCNGASDSSSMGKVLDQNY
YRPDIGSRNMTYTDSDGNFTLEVSPEGIPYDSTITLSGTVKDGDTVIKYLLDEDSYWSWA
RIKAEGLTAYPTKTVLSPTMSNGGLTVKSNMNIKTGDQYRDWNATGMVTVYDPATKEGST
VVNRVNQPAVTASVGDDKGLATFSLPAQTTAVGETFNFSGNATGLRTLAYAQGKLTNEPQ
PEGVTRTWFSASGDHSLNIIGLAGYEVTIT
>NC_005083.2_296
MAELRGGNLRFDPQGETIRYQGYKIYTGELGN------AESGYVQKIGDTMTGRLLLQD-
-----SLRRFRIDATLRINDQAAFTTGSLV-RTDGTLQVGS--ATASGFVVNTTAIKYKD
NNVTTLTGDVSGSASMTNDSHGRNVAGDSFNETWITSAGQNLELIHEITDGDITIG---N
TGKSVDGTSNVTWTYAVNINAPAKLLTQGSIRVRAIDGDPAVSEFVNTGGNNVFHDGYHP
NADKNGDVSGAVSFDGSSNATMTV-----TVANDSH------------------------
------------------ESESDARFAQNSEFSVIGGTMSGSFVGPL----SGNASTAGS
ANVAWSLAEIGAVSKAGDTI----------NGQLTIRHTNVQSDNYWQ--LDHSDDFRLN
VGSLSGNATATSATTATTATYLGSSLISSNGGQD--TVQSALLSTGRMTAYGSAASYMKG
DINHSGGRYQ-HSFG---------------FQYSTGN------------TAPGNVTA-GE
LNGYTYDKSVAYGNMNGLLIEVQELKRLRL
>NC_005083.2_297
MAELRGGNLRFDPQGETVLYNGYKLYT-----------TES--VKRAGDVMSGQLHLSS-
-----GVR---------------HYDGQIIRRESNSESVVMGSRSNNNVVINGIGYLNTT
QRILTLSGEVTGSVSIDNPEYGRLSGVDFYNKL-----SQGLNYAQTMTYGSTTLSGDVS
GSVSFDGSSNISLAMTGYLNVPTTQAVYGFGGTSGIDVNSSITMTLAMGQNKIFDDEYHP
LADKNGDVSGSASIDGSSNVTLSV-----VVANDSHDGRYY-------------------
------------------ETEADARFAPIA--TSTVNITAPTFIGAL----SGNATTAGT
ANVSWSPQEVTGTNGAGQISFGTNNGSWSYAAQVTVDTGFGVAGSVIEIYIDNADKWTTA
TLTLNGDVS-GSASIDGSANVTLSVAVANDSHNH-------THSDGSFTVNGTLISTGSY
TIGMASGQSFDTDRGSLTTGGNLMVKNVIAYYYQSIQ-------------SAGNITA-DR
LNGYTYDRAVAYGNMVGLLIEIARLEALLS
>NC_005083.2_355
MTLLS---------GIENKEINLASAI-----------TGRKFYSITQVTSES------T
ANNFLDLRRICDATTYNAVEYTIASNGDDITAKGKVLEVDA------------GNNNAAS
KIF--------------SD--GNPTQGD---------------NIEIIDTGSV-------
---------------------PNIELAFDALTAIELDA-----EIINYADY---QTAFAF
AAGH---TLGDIELPGTRSINLSSVSGEVIVSTNPGNGQSIFENSGSAYITAIAEW----
-----KTESGAYNFGGGSLSDPEVLYTNLVIA-------------------VGNVRQD--
-------QSLIVNKQAGTAVANIQG-----------------NGQAVV---DN-------
YAVIDGNYK---------------------------DRNRWVPLAGDIAGLCAYTDQLAV
DLRRAHRDALVGFAG-----QGFVLYGDKTSAFDRINVRRLFNLLKKAISDAAK----QD
LGGVYDFRTNNPGSVIDRNEFINFITLIIG
>NC_021529.2_162
MAELRGGNLRFDPQGDTILYQGYKIYTGELGN------TESGYVKKDGDTMTGRLLLKE-
-----SIRRMRIATDLRINDQAAYVTGSLV-RTDGTFQISN----GDTFNVNASVFTYNG
GNVLTLAGDATGSVSIDNDSHGRNVTGDSFNETWITSPGQNLELVHEITDGELTLAGDLS
GSVSINGGSNVTLTSGGDVTLPNILGSYTTYESSAVNTTGAYNHQLSFNSSRLFADNYHP
NADKAGDLTGSVSIDGSANVTLSA-----RLNPMNAGGSKY--------------WADTW
TTALAGDATGSVSINGGSESESNSRFAQNSEFSVVGGTLNGSFVGSL----SGNASTAVD
VNTSTSTASFGLVWHSGDTLYASEN------QGLTVRPSDGFCNERLQ--FDT-------
SQRRSGMYGIYDSTKIGHIWSMGSGFMIADDGST--YKHTNNATGGNMAGGHQ-------
----------INGTG---------------KSAMGEN-------------TAGNVTA-SK
ISGYTYDRSVAYGNLVGLLIEVQELKRFRL
>NC_021529.2_163
MAELRGGNLRFDPQGETVLYNGYKLYT-----------TEA--VKLAGDTMSGQLHLSS-
-----GVR---------------HYDGQLIRRESGVENVVMGSRSNNNIVVNGIGYLNTT
QRILTLAGEVTGSVSIDNSNYGKDNGGDTYYKI----GSTAINYLQNYTYGTSTLSGDVT
GSVSIDGSSNVTLSMTGFLTLPNTNAIYGFGGTSNIDVGASVTMNLAVGQNAVFDDEYHP
NADKSGDVSGSVAIDGSGNVTLPV-----TVNRAAGDGSTPFAQTG----------DDNV
TVHTELFFTHNNDDDGDSAPVNLLNFSSGSITTFLHTVTAPTFTGAL----SGNASSAGT
ANVSWSPEELTGAEGDANISFGTGQGSWSYAAQVVVDTGVGKAGSVIEIYIDNADTWTTA
TLTLAGDLS-GSVSINGGSNVTLTAAVANDSHTHDTTSGSSTITNGTLNADGAALGV---
---RASGSGLLKLGG------LLMIKSSTSLYYNSANTTSAGVTVTGALTASGNVTA-DE
LNGYTYDRSVAYGNMVGLLIELARLESLIS
>NC_021529.2_229
MALLS---------GIENKEINLASAI-----------TGRKFYKITQVTSES------T
ANNFLDLRRICDEATYNAVEYTIASNGDEITEKGVVLEVDA------------GNNNAAS
KIY--------------AD--GNPTQGD---------------NIEIIDDGSV-------
---------------------PNIEFAFGALTEIELDA-----EIINYADY---QNAFAY
AAGH---TLGDIELPGTRSINLTSVSGEVIVSTSAGNGQSIFENSGSAYITAIAEW----
-----KTESGAYNFGGGSLSDPEVLYTNLVIA-------------------VGNVRQD--
-------ASLVINKQASTAVANIQG-----------------NGQAVV---DN-------
YAVIDGNYK---------------------------DRNRWVPLAGDIAGLCAYTDQLAI
DLRRAHRDALVGFAG-----QGFVLYGDKTSAFDRINVRRLFNLLKKAISDAAK----QD
LGGVYDFRTNNPGSVIDRNEFINYITLIIG
>NC_021529.2_255
M----ARSVGSDPDGKFQFKLHYPELN-------ITNISNFQYVAEQTALNGTNYVVEQ-
-----RLQAYENETDARWYDSSGVVDGTSLSDQAGLIPTGKTNFMMSDVPLISGDYDADG
RGVNSLADGTVDSSSWHTDSEGQAPVGSDYQFALREFSNNNFRVATGVSTGAE-------
--------------NDVNVFTQETKV---------LDDDNATENALNAITTILSNGIMYG
DASIAINQFGPVEYRGSSYFSQYPGTGELCVHEA--EGNSVIGSAGFGQAIVEATWSRTD
AIASRWCTLYIQDGSGVALSNHAFRFQNSELIVQLFKGGMSSPDGVPHLISSGNAVNG--
------------------------------------------DSNLYAAEADN-VHWG--
DYVLSNGEK-----AYLRTPGASSPIEMQEVSID-----------------------TDL
PLTLSNGTASDRVYGPENNNKWILLHGFILHYFGVIN---------------------QE
SKGVGYYTNPNAETLTFRYKDVSEVKVAMQ
>NC_021534.1_67
MATTP-----EDPRGSSDYYTDRFDAQTNTGREFVASQSGYDYITALNQVIRY------T
GIDNTKLRLLGNHTSRKMFDMFEFTPGDFIQYGATLKQINPNYQKAKTAYLANSYLQCER
CTV--------------TDSTGG-----AFNTV----NAQHIRFYDVKGSGWT-------
--------------NDSSASSPSCDDAFNSTVESAIDTAVLLKDSINGSGA---------
----ENCVIRNINIPGLTSSSEGV-----LLNNSKG-----YYTVGSYNDTAKPN-VNII
AIR--SKYAHIESFEGVGTYTNEVQFANNNA--------------------SGNTINKSI
GFGGTNLQSWFLTNNT--------------------------ENKLVANAIDDFIRFNTA
DASVAGSTV---------------------------SLIQMVAFDGNI---------ETP
YVAFSNSK--IATAG---------------------------VEDTTVVTQMGSVPGLDT
THGLSYSWFKMTNNVNNNYMK------GYN
>NC_023568.1_188
MAELRGGNLRFDPQGETIRYQGHKIYTGELGN------AESGYVKKTGDTMSGRLLLRD-
-----SIRRFRIDATLRINDQNEFASGSLL-RTDGTLQIGN---NGSTLSVNGSAFTYEG
NNVTTLTGDVSGSASMTNDSHGRNVTGDSFNETWITGANQNLELIHEISDVDITLGGDLT
GSVSIDGTSNVTLNVGIHVAQPNYLAGFYYKLSQGFNTQVAYPYGLAGNTGYMYHTDYHP
YADKGNELSGSVSIDGSSNVTLNASDGTTLLNDANTASSDFLNTSGVMSLNASSSWADLS
TASEVGSAGAVVRREGSGGSGADSLYVRTPDDTCEFTLSVGSGQGSS----TGVARGGVD
SETNIHSIWEGTQGFTGVVIYVRGG------QSINLRSNSRAGGSVFPAATNAATRYKLN
MNLASGSNH----KIETDANYDSIIRMSEDGAAHGGKINLTYDSTRVLTVYNGNNSKLNK
DLRLGGKRAFRNNEGIYCGSSLLRTDGQITSFYNGSNRANYVEVSSGSLTAQGNVTA-GE
LSGYTYDKSVAYGNMNGLLIEVQELKRLRL
>NC_023568.1_190
MSLIA------YPLGNENHLSVYNDSGAIVDSRTVYNTSERNYLSTANGIVTLGLTLKCN
GTSRTHLK---------------YADG----WVDGVIERTFYDHALSTAEIKEGGSDPDN
DRINNIDGGWLGITHTTNDRRGSVIGGNSFAKRTRSKAWERIQDWDSSSSATIELMTDRA
NDYKVSNTTGRFINDAEYIIHPDVEASYSHMSINNVDIPSPVGDAIWYSSNQGEPGAWVV
DGYVGWNTASGFEIGGVAGEVVSSKTGITVVTKTHSLGVGYVLNTGAFRNSISDG-LEQS
EIQELMNIKTSIDNKGQLSAETEIQIRSSSEADGTATFIDGVKQGSMLSRRAGTVVSQKT
YFSADYAPSEIITRGTWSLIAFKNGDGTTYAGVFDEVGNTDSNNPLIDLYTDG-------
TLAANGGVFMTVLCTSLSDTQDAEALIMASRGFHTG----IVANNGRYDARISVSET---
----------YTLAG----------------SPHTMNISLVKKAKEFRLYVNGSLDIAFR
FNG-----VTHKGKLHTKALSVSVIELSES
>NC_023568.1_234
MKQTI---------GGIKTRDNFDEIYSQLGDKFASTYTSY------------ELYFDE-
-----ELR---------------VSFG----TSLGPVDVYL--SGVEEADYGKGTWSKQL
VTV--------------ND--GSAEFGNAYQDL----------YVNGLTFGDIARQDQRD
FNVSLELNGGLYNQEAWVSNNPETYH---------VDA-----QCLEEHNS---------
----FADFPEYVDHAGSTAYAVGD-----IVTQDHN-GYSQTSASGYTDLTADSRW----
---RQLTNDDLAPLDGRTTYLSDVSSFRSSYVIDQNNYAVDESPGQIVRKDNGSQLTK--
--SNTAGNGDSLAGGEYDYDYIQDS-----------------NTIVFAPLIDSTVRW---
YDNVIGTLL--------ADVRRSNKIMYTDPQNPSA----TFAPGGTLTSLFESIFP---
-VRYAEGRTVPNDDGRNNNNENIVQAGGTGELISTTNITEQYSLVARSATSGGD----IN
LNG-----KVNHGQVAQAVDV------RTA
>NC_023568.1_245
MTLLS---------GVENKEINLASAI-----------TGRKFYSITQVTSES------T
ANNFLDLRRICDESSYNAVEYTLASNGDEITEKGKVLEVDA------------GNNNAAT
KIF--------------AD--GNPTQGD---------------AIEIIDTGSV-------
---------------------PNIELSTGALTEIEIDN-----EVINYADY---QTAFAF
AAGH---TLGDIDLPGTRSINLASVSGEVIVSTNPGNGQSIFENSGSAYITAIAEW----
-----NTGSGAYNLGGGYLSDPEVLYTNLIIA-------------------VGNVRQD--
-------GVHVINKQAHVAVANIQG-----------------NGQPVT---DN-------
YAVVDGNYK---------------------------DRNRWVPLAGDIAGLCAYTDQLAV
DLRRAHRDALVGFAG-----QGFVLYGDKTSAFDRINVRRLFNLLKKAISDAAK----QD
LGGIYDFRTNNPGSVIDRNEFINYITLIIG
>NC_023568.1_268
M----ARSVGTNPDGKFQFKLHYPELD-------VTNISNFQYVTEQNAKIGSKYVVEQ-
-----RLKGYEVDADARWYDGSNIVDGSTLSNDAGKLPTGKTNFMITDSQIVKGDYDATA
RGVSTLADGSVDISNWYDATTGIAPVGSEYEVSIRDFSNNNIRLATGVANGSS-------
--------------NDVSLFTPEAKQ---------IDDSSSTENGLNGLTTILSNGSMYA
DSAVAIQQYHPIEYRGSSYFSQYSGTGQLCMFDHESDGDSVIGSNGYGIPLLETM-DRNS
AIADKMANLRFYNVVGDEVGRQNIHFYSAEKKVILTKGGMSTPSGIPHMISTGNVVDD--
------------------------------------------DSNLYAQEIDN-VQWG--
NYVLSGGEK-----CFTRTAGSSSPIEMQEVSID-----------------------DYR
TLRLSDGSRTDRVYGPASNNQWVLLQGYILNYFGVIN---------------------QT
SKGVGYYTNADDDKLILRYKDVTEVNVAMK
>NC_041910.1_49
MGGG----------GSKSQVVGYKYWGNTFGGQPVSSLNPYSYLARTHVKIDAHIIYACL
GLDYTDIDSFASAASSGVDDFIKHIDG----QVSGKLKLKLDLPVLDKTVVKDGNITTQV
TVS--------------VDAVGKDVQGRDFPGI---VASRELNKASKHNIGDV-------
--------------GDSDWTSPDSPPDYQKLVEATVDSDLAVSYATTGGASDVADGQFTN
RAQLPTGADSTVKIKGGELCWLKSTRGIVTVPTTHSDGTEV--------------W----
---TRTSFDDTKYTIGQTNQASAISFTITGRAMPQTSSSIAVEPGTK----VGASSGNVL
DKTGIEGTLETLDQNDHLYKLNRAD----SSVRIELQSRRPHGNTTLT-----TVAWAAP
TVTPAGGAPVNDIMMQYRDSFVEYKFDISADRAANN----KLNMQGEMIQVEV-------
------------------------------DNSRVHN----------STKQVGS------
--------SLAEGAYRIKLSNVTNVNMVPA
>NC_019713.1_50
MGGGK---------GSKSQVTGYKYYGNTFGGQYVSSVNPYSFLSRTHVKIAIHIIYACL
GLNYQDIDSFASAAQAGVDDFIQHIDG----QTSGKLKLKLDLDTLDGSIIHDGNITTQV
TVS--------------VDAAGKDIQGRKFPGI---IASRELNKASKYSIGDV-------
--------------SDSSWTSPDKAPDYQKLTEATVDNTLAVSYSTTGGSSDKSDGQFTN
RGQLNTPAETKVLVKGAEWCWLKALRGINTVPAAHAIDTEV--------------W----
---VGTSFDTTKYLVGQTNRAPSASITLSNRAMSQADGSIASEAGVT----KGAVSGTLI
DKKGITGTLEEINQKDHLYKLSRAD----KQVRVELQSRRAYGKSTLT-----LVTWNPP
TVTPEGGQAVNDIHLQYKDSYAEYKFDLSADRARNN----KTNMQGEMIQVEV-------
------------------------------NNSRVYN----------STKQVGS------
--------SLQEGAYRIKMSNVTDVNMVPA
>NC_048066.1_38
MANVSVPNRPEYPQ-------------DVVPTSVIYSTNEGEYVDEPGVSGNTNITVDAN
GKDWFSIK---------------YVSGNRVA--DRSIQVPNEQVTLFDFVVSAAHFICKI
AQV--------------SDLRGEWVSGNVFQ------------SVSSLKKAEV-------
--------------ITEVNSVPALDGQAGAYGDKS-DDQPIIQHVLDYAESEVPDGHYSL
YST--LSVPRSVQLIGNGCETWTHDEGTVMVGRENM-GMHIMVGCGVSTPRTSKNWARRV
VVKVGFQYDSTWHVQADQ--------------YQGIGGTSSNFNGLLAYSTDGWTYSS--
-------------------------GSDGSEIALDLKGGSF-RGSSFR-LIDN-------
IAIFDGLNIHDNPSVTMISVNSAELVKLNDVRCTSS----QIGSLGRVVF-------DNL
SLYSGNGGDVSNIDGDGKDSSLVGYTSSDQPVFDTSN-----FETVKFTNVGGG-----T
LSPTTTVRLTTPGDYVVFQKRLYEIEKFVV
>NC_048765.1_18
M----IIENVDDPQGIGIHELNEAILP-----------SEF-------------------
-----SVK---------------TPTG----IQKGSMALCIQAGDMNTNDITEKKLDERN
ESKTNYGNVVYPYNQVTDDTPGSMPGGDIYRR-----------NLNRLINGKD-------
--------------TDMLFVAPSTIELLQIIGSAKVDEAARISDSLDVASPINGTAKFAQ
AAAQMGSSVQPLNIRGTEGDNNDAPAGSNKVSQEPASGSGSQTTPGTQAETIDQVWYNHI
TIHDVHTIRQMHKAQGWSVLVGGVKLSNGR--GHRDWSPDANSDGVLEKHESGKTETIRV
QDIATNIARGILSSDVSMVAANVAA-----------------KSEAVQTIQDKFIGW---
TPIDGGGKT----ATQIQFDNSGTDLGSQNVGSAIKTREYQIETDGKILLTDAPANGKIE
SLYFNPLQGVLPLTG---------------TLVGRLN---------TTLHMTGKIKELQR
IDGVSFKWKRHKGKLRVDYHAIKELEKNQR
>NC_048827.1_1
MSSTSLLNEKLKPSNTLERFIKLSEVISKFESNLVNQLTNL--LNSATAINKIKIFVGDN
GSSYISLKKFQGLSSNPISDTNRTIGG----REVGILDDFDQLFALGVTSVVTNNGNVKH
IRV--------------NDVTGSISGGKIYQGVQKPELVADITTMVRLAVGTTAMQPPVS
GQIT----------NPLSKTSPDLKSNYFSNSDRIVDGRAALQNGLASGLSGTGNGVFYN
VNAF-----------GNDQAACNY-----VVKDGDIDGTYLVNIIGGIIKKVSGSWCVDT
TLSFLKGKDTVLPVWGSQTIVNGCHFTDAGDAFKNCNQITSNNTGASDVIFFGNIYRNTF
FDGYPISTDVYFYDNNLEFTHPGNF-----------------KGNVFKIIEDN-------
LVTVGGDTSLVSVCNNRGGTFTQDWVTIKTKVYNTGDNDLTITYGGTLFYDGSKYSPARS
IFMYRNNTQVVNGEG---------------GMLVAANLTTGESKSVKLIYEVGE----SN
LNGVAGTWFTAEGKLSASQID------NVY
>NC_048827.1_182
MATVDLIDNKLTPN-------------RKFEEVLINSLTNAKLLQNASVTNKIKFVVGD-
-----SLKVYEGNCSRPVIDQNNASSG----REAGLRDENGNLFAIGLTSVIEATANAKS
VAVYLLAGSSLAGGSSEGDIIGTLQNGPKFSGTGTTPKSIQISPVSLSDTGNWEINEFPE
GGTVLVSVSSRPVA------------EIGRVGSE-IDTQVVVSTIVGVGDS-IAQGEYDL
GNGIYGTTLENIKTNGINDCNTYLASGTVSMTNTQK-GDVACDAKGQLSVMPDKGWNDNL
VIPQELTPEFFNSASGRPLDADNLHFYNDR--FEHNEAGYPNSNGSYTIRRLGQVTNF--
------------------------------------------DNTVYE---DALNSWNGT
NVTIQANLP-------------------------------LGSARGNLYTLPL-------
---------------SSTTEPKFVITGLTG-------KGKVRLIGLYVTEGGGS------
--------CTNSGTLTIGFKRLGGIELIEK
